# Supplementary material for: Construction of an integrated genetic linkage map for the A genome of Brassica napus using SSR markers derived from sequenced BACs in B. rapa
Source: BMC Genomics. 2010 Oct 22;11:594. doi: 10.1186/1471-2164-11-594 (PMC3091739; doi:10.1186/1471-2164-11-594)
Supplement: Additional file 1 — Details of the newly developed SSR markers [file 1471-2164-11-594-S1.XLS]

## Sheet: Sheet1
Details of the new developed SSR markers
Marker Name	Seq ID	Clone	Chr	motif	Forward primer	Tm	Reverse primer	Tm	Product (bp)	Amplification	Polymorphism	Mapped	Scorability
BrgMS433	AC189183	KBrB001A20	A1	(AAC)8	TTCCTTTCACAACACTTCCAGA	59	TATGCTCTCCCACTTTCCAGAT	60	314	Y	N	N	***
BrgMS805	AC189183	KBrB001A20	A1	(AT)15	AGAGTTGTCGTTTGAGATGGCT	60	ATCGTTGTCTGTTCTTCCTGGT	60	314	Y	N	N	**
BrgMS432	AC189184	KBrB001B07	A3	(AT)14	CAACGTGAGAGTTCCATTGC	59	TTCCAGCATGTCTACCAAACAC	60	261	Y	N	N	****
BrgMS804	AC189184	KBrB001B07	A3	(GAA)7	TCCGTTTCTTCTTCCCAACTAC	59	CTTCCTTTTGAGCAGGTTATGG	60	336	Y	P	N	****
BrgMS431	AC189185	KBrB001H24	A3	(AT)11	ACGCAAATCGAATCAAGAAGTC	60	CACATAACCATACTAGACCTGAGCA	59	360	Y	N	N	**
BrgMS803	AC189185	KBrB001H24	A3	(GGA)7	TCTACTGCCCTCAATGGTGTTA	59	ATTCTCAACCTCTCCTCCTCCT	59	388	Y	P	Y	***
BrgMS802	AC189186	KBrB001J13	A10	(AG)25	TCCCACCCTCAAAATATACAGC	60	TGCTCGTTGGAAGAGGACAT	60	398	Y	P	N	****
BrgMS430	AC189187	KBrB001M05	A1	(AT)11	CCCACCATATACCGTCACTTTT	60	GTTGTATTCTATTGCCGTTAGGGT	59	278	Y	P	N	****
BrgMS801	AC189187	KBrB001M05	A1	(TTA)9	ACAAACCTTCTTGTCCTGTCGT	60	ATATCTTAGCTCTCCCACGATGC	60	221	Y	P	N	****
BrgMS429	AC189188	KBrB001N22	A2	(TC)10	TGAAGGAAACATTCTCTCGTGT	58	CGTCCATTGTGGTTGTAATCTC	59	375	Y	P	N	****
BrgMS428	AC189189	KBrB002E24	A3	(AG)10	AAGATTACGTGAGCCGTTCTGT	60	CCATTTTCGGGTATGTTTGTCT	60	211	Y	P	N	***
BrgMS427	AC189191	KBrB002K01	unassigned	(CT)28	TCAGAGAGAAAGCGAATGATGA	60	TGTAACCCCGGAGAAGATAGAA	59	348	N	N	N	*
BrGMS2766	AC232438	KBrB002P01	A3	(CT)11	GCATTGGATTTGGATTGGAT	59	AATCCATGTCTGCAACACAAAC	59	185	Y	P	Y	****
BrGMS2767	AC232438	KBrB002P01	A3	(AG)9	GGGCTCCACTTTGTACTACACTC	59	CTGGATCCAATCCAAATCCAAT	62	229	Y	P	Y	****
BrgMS426	AC189192	KBrB002P20	A4	(TA)20	CCGTTGAAGTTGTAGAGACGAG	59	TGCTTGAAATACATGATACCCC	58	231	Y	P	Y	****
BrgMS800	AC189193	KBrB003A10	A3	(TC)15	ACCACTCTCACCAGGAAACAAT	59	GCTTTGTGATTTTGGAAGTGCT	60	353	Y	P	N	***
BrgMS424	AC189194	KBrB003O07	A8	(AGA)7	GTCCTCTTCTGGCTGTTGTGAT	60	GGCTTGGAAACCACGTATAGAG	60	281	Y	P	Y	***
BrGMS4533	AC189194	KBrB003O07	A8	(AG)9	TCATCCAAGAACGAACAGTGAC	60	TCACTGCTAATCTGACGAAACG	60	208	Y	P	Y	****
BrGMS4534	AC189194	KBrB003O07	A8	(CTT)6	AGAGAGAGCAAGGAATCGAAGA	59	CTTTAAGGATCAAACCCAGGTC	59	193	Y	P	Y	****
BrGMS4536	AC189194	KBrB003O07	A8	(AGA)5	AGTGGAAGGAGAAGAGTTGGTG	59	AGTTATCCAAGCACCCAAACAC	60	202	Y	P	Y	****
BrgMS423	AC189195	KBrB004B12	A10	(CT)51	GCTTTGTTGGGATGGTTCTTAC	59	TTCTGGGTTTCCTGACTTGAAT	59	208	Y	P	N	***
BrgMS422	AC189196	KBrB004G11	A3	(AT)16	CCGACATACCAGTTGAGCATTA	60	AGTCCTTTAGCCACCCATATCA	59	371	Y	N	N	****
BrgMS799	AC189196	KBrB004G11	A3	(TGA)8	GAGACATAAAACCGGAAAGACG	60	CATGAGCATTTCGCTATTGTTC	59	292	Y	P	N	****
BrgMS421	AC189197	KBrB004L02	A3	(ATG)8	ATCTAGTTGACGTGGAAAAGGC	59	AAGAAATCGAAAGATGAGAGCG	59	264	Y	P	Y	****
BrgMS798	AC189197	KBrB004L02	A3	(TGA)9	ATCTAGTTGACGTGGAAAAGGC	59	TAAATCTAGCAGTGGGCTGGTC	60	224	Y	P	Y	**
BrgMS420	AC189198	KBrB004O19	unassigned	(AT)18	TCTCATGTACGTTGTGACTGGA	59	AACTTGACCGAACAAATATCCC	59	155	Y	N	N	****
BrgMS419	AC189199	KBrB005F18	unassigned	(CT)15	AGGAGAGAAGCGAGATTCGTTA	59	TGTGTTTTGTGAGGGGAAGAG	60	302	Y	N	N	****
BrgMS796	AC189199	KBrB005F18	unassigned	(CAA)9	ACGCAAGTAAAGACCCAAGTGT	60	GCTTCACGTCCATGTTCAGTAT	59	307	Y	N	N	****
BrgMS418	AC189200	KBrB005J17	A2	(GT)18	CATGCGCTCTCTATCTCTCTCTC	59	GCTCCATTTCCAACTCAAACTC	60	270	Y	N	N	****
BrgMS795	AC189200	KBrB005J17	A2	(TA)13	CCAGTGTACTATTTGCTGTTTTCG	60	TAGGCTCACCCGACATCATT	60	309	Y	P	N	***
BrgMS417	AC189201	KBrB005N03	A10	(GA)14	GCTATCAAACATCCCTGCAAA	60	CGAATCTTTCTCTTCTGCGATT	59	367	Y	N	N	***
BrgMS794	AC189201	KBrB005N03	A10	(TA)11	AGAATCACTCGTAGGCCATCA	59	AGAATTTTGTCTCCACTCGTCA	58	310	Y	P	N	****
BrgMS416	AC189202	KBrB006A15	A8	(AG)22	GTGAAACGTGTGCTAATATCCTGT	59	GGACAAAACAAAAGTGAAACCC	59	380	Y	N	N	***
BrgMS793	AC189202	KBrB006A15	A8	(TA)18	TGTAGCGGAAATGTTGTTCA	57	TCAGAGAAAGGAGTTTTAGGGA	57	287	Y	N	N	***
BrgMS415	AC189203	KBrB006H21	A7	(AT)15	CAAAGAACCGATAAGTTTTGCC	60	ATGAGACTGAGAAGGCGAAGTC	60	368	N	N	N	*
BrgMS792	AC189203	KBrB006H21	A7	(AAC)7	CATTGTCCCCATCTCTTACCAT	60	GAAGGAGGTGAGTTTGAGCTTG	60	317	Y	P	N	****
BrgMS1237	AC189204	KBrB006J12	A1	(TA)10	ATCAAAAGATGCAGGGAGAGAG	59	GTCCTCAATGGATTACACATGC	59	264	Y	P	Y	****
BrgMS1238	AC189204	KBrB006J12	A1	(AGTTT)4	TGAAGACAAATGCGGAGAAGT	59	TCACCTCGATTGAACATTCTTG	60	277	Y	P	Y	****
BrgMS414	AC189204	KBrB006J12	A1	(TA)14	ATTGCGAGAATATCTGAAACCC	59	AGTGAAGCGAAAAGCAAAAGAC	60	322	Y	N	N	***
BrgMS791	AC189204	KBrB006J12	A1	(AT)12	TTAGAATGTTTGGGTGGGGTT	60	CCAACTGAATACGATCAGACCTAA	59	310	N	N	N	*
BrgMS413	AC189205	KBrB006O19	A8	(CT)13	AGACTGATGAAGAACGATGGCT	60	AGACATGGAATGGAAGACGG	59	354	Y	P	N	****
BrgMS412	AC189207	KBrB007I19	A2	(GAACA)9	TTGAGTAGCTTGCCCATTCTTT	60	TCGATTCCAACAACATGAAGAC	59	172	Y	N	N	****
BrgMS790	AC189207	KBrB007I19	A2	(TA)15	GCTGATGATATAGTGATGTCGTAGA	57	ATGATATGCTTGTGAGTGTCGT	57	311	Y	P	Y	***
BrGMS4497	AC189208	KBrB007J07	A3	(TA)7	CGGAAATCTTTCCTGCATTT	59	AGAGGACGAATATGGTGGCTTT	61	206	Y	P	Y	****
BrGMS4502	AC189208	KBrB007J07	A3	(TCT)5	CATTGTATCTTTGGCTCCTCCT	59	CTTGCTCTAAGAAGAGCGTGGT	60	196	Y	P	Y	****
BrgMS789	AC189208	KBrB007J07	A3	(CAC)7	AGCTGAAGAAGCTAAACATCCG	60	AAAGACACAAAACGAGAAACCC	59	396	Y	P	Y	****
BrgMS410	AC189209	KBrB007M04	A7	(AT)10	GTCAATGGCTGAAACATATAGGC	59	ATCCTTTGCTGCTGTCTTCTTC	60	302	N	N	N	*
BrgMS788	AC189209	KBrB007M04	A7	(TA)10	AGTATTGTTCCTCCGTTTTGGA	59	TAGTTTTCTTCTGGCGTGGACT	60	355	Y	P	Y	***
BrgMS409	AC189210	KBrB007O13	A6	(GA)14	AAACCTTTCCCTATATCCTCCG	59	CCCCAATAGTTTCTCAAGATCG	59	352	Y	N	N	****
BrgMS787	AC189210	KBrB007O13	A6	(TTA)33	CCATCTCAGCTCTATCTACCAAAA	58	TCAAAACACCGAGTAAACTGGA	59	355	Y	P	N	****
BrgMS408	AC189211	KBrB008C11	unassigned	(GAA)10	TGAATGGTATTGTCAGAGCCAC	60	TGTAGTTGTGAGGAATGATCCG	59	281	Y	N	N	****
BrgMS786	AC189211	KBrB008C11	unassigned	(AT)13	ATAGCCCACTACCCAACAGAAA	59	GCCCCAACCTAAAACTTCAAC	59	388	Y	N	N	**
BrgMS407	AC189212	KBrB008I08	A3	(TC)12	AGAGGCCAATTCTTCAACAGAG	59	GTTGCCTTGCTTTACCATATCA	59	308	Y	P	N	***
BrgMS406	AC189213	KBrB009B09	A3	(TC)15	TCGATAGACTGAGCAACGGTAA	59	GGATACACATTTTGGGAGAGGA	60	337	Y	P	Y	***
BrgMS405	AC189214	KBrB009D14	A3	(AT)16	TCTCATTCTCTTTTGTGGGGTT	59	TTTACGGCATTAGACACACTCG	60	374	Y	N	N	**
BrgMS785	AC189214	KBrB009D14	A3	(AG)10	AAATCGCTGACACACTCTTTGA	59	GGGGAATGCTCTAATCCAACTA	59	328	Y	N	N	****
BrgMS404	AC189215	KBrB009J14	unassigned	(ATC)9	CTCCGCCGAATGATACTCC	60	TCCCTTCCTTGTATTCTAACGC	59	132	Y	P	N	***
BrgMS784	AC189215	KBrB009J14	unassigned	(AG)10	TGGAAGATGGAGAAGAGGTTTG	60	ATTAAACAATGGGTGTGGTGGT	60	284	Y	N	N	**
BrgMS3	AC190049	KBrB010B23	A10	(GAA)11	GTCGTCCACTTCCTCATCTTCT	59	TGGTGACTTCCCCTTTAATTTG	60	359	Y	P	N	****
BrgMS403	AC189217	KBrB010F06	A1	(AG)17	CTCCTCCTCTCTTCTCATCCAC	59	CCATCTTAGGGAAACGCATTAG	59	160	Y	P	N	**
BrgMS783	AC189217	KBrB010F06	A1	(AT)11	CCAGGCTAAGTGATGATTCC	57	AAACTAAGGAAGAAAGAAGCCC	57	331	Y	P	N	****
BrgMS1466	AC189218	KBrB010F13	A3	(TA)18	GAACACCTTACTTTGACGCACA	60	CCCTGTTTGTCTCTCCTATGCT	59	324	Y	P	Y	****
BrgMS402	AC189218	KBrB010F13	A3	(TA)18	GAACACCTTACTTTGACGCACA	60	TCTGGAACACTGAACATGCTTT	59	271	N	N	N	*
BrgMS401	AC189219	KBrB010F19	A1	(CT)14	CATGGAGTGCAATTTCTCATGT	60	GTATCTACGAAGGCGAGTGGAT	59	357	N	N	N	*
BrgMS782	AC189219	KBrB010F19	A1	(AT)11	AATGGTTCTCTGATGGCTTTGT	60	ACCTCTCCTGGTCCTGTATTTG	59	396	Y	P	Y	****
BrgMS400	AC189220	KBrB010H06	A5	(CT)16	AACGGAGGAGAGAAAGGATCA	60	AGTCGAGTGGCATTGGTATTCT	60	374	Y	N	N	**
BrgMS781	AC189220	KBrB010H06	A5	(AG)12	AAGGGAGATCGTCTTGCTAATG	59	ATTGTACGTCCCAACACACAAG	59	263	Y	N	N	***
BrgMS399	AC189221	KBrB010L05	A9	(GAA)8	TTTGAATAGTGTGTACCCGCAC	59	CGAGACTGGGACCTGATACTTC	60	324	Y	P	N	****
BrgMS780	AC189221	KBrB010L05	A9	(ATC)7	GCACGTAGGCATCACATAACAT	59	GGTCCAGACACTTGAGAAGCAT	60	356	Y	P	Y	****
BrgMS961	AC189221	KBrB010L05	A9	(CAT)7	CTCACCTTCCTAACGCCATATC	59	AAGTGATTACCGAAGTCGATGC	60	333	Y	P	Y	****
BrgMS963	AC189221	KBrB010L05	A9	(GA)10	ACGTGGAATAAGAAGATGGGAC	59	TCGAGAGAGATTAAGAGGCGAC	60	285	Y	P	Y	****
BrgMS398	AC189222	KBrB010M19	A3	(GA)12	TGGACGTATCTCTTTCCGTCTT	60	CTCTTCGGATTCTGCTTGATCT	59	391	Y	N	N	****
BrgMS397	AC189223	KBrB010O09	A2	(AT)28	CAAAACCCATCTGTGTGTGAGT	59	GTGTGGCCGTTGTATTTTATTG	59	364	Y	P	Y	****
BrgMS779	AC189223	KBrB010O09	A2	(AT)13	TCCAGTCAGTCAAGAAATCACA	58	TATTACTCATCGAGGGTTTGGA	58	331	Y	P	N	**
BrGMS2820	AC232452	KBrB011D06	unassigned	(TA)12	TGACGTATCGACGACAGTTTCT	59	GAACCTTGAATACTAGGCCAAA	57	234	Y	P	Y	****
BrGMS2821	AC232452	KBrB011D06	unassigned	(TA)11	AGTGCCAAGATAAGGATGGAGA	60	GCAGCCGAGTAGCGTACATTAT	60	211	Y	P	Y	****
BrgMS396	AC189224	KBrB011L09	A6	(TC)17	GAATTTGAGAGCGAGGAAAAGA	59	CTCGTCCTTATACAGCTTGCCT	59	109	Y	P	Y	***
BrgMS778	AC189224	KBrB011L09	A6	(AG)10	CCTCATTGTCGCCTTATTTCTT	59	CCAGACTTAACCATTTCCCTCA	60	206	Y	P	N	****
BrgMS395	AC189225	KBrB011P07	A9	(TCC)9	TGGCTTTGTTTGACCTTTATCC	60	ATGATGCTCACGTTCAAGAAGA	59	386	Y	P	N	***
BrgMS777	AC189225	KBrB011P07	A9	(AT)12	TCCGCTTATGGGAGGAATTTT	61	CCGGTCATGTCGTCTGTATTTT	61	330	Y	N	N	****
BrgMS776	AC189226	KBrB012F17	A9	(AT)13	AGACAAAGTGAAGGAGATGGTTG	59	GATGGTTATCAAGGGAAAGAGC	59	347	Y	N	N	****
BrgMS393	AC189227	KBrB012O13	A10	(AG)16	TTCTTCTCGATCTCACTCTCGG	61	AGAACTTTGGTCTCGTCCATCC	61	376	Y	P	N	***
BrgMS775	AC189227	KBrB012O13	A10	(AT)19	TTCAGCCGTTCTGACCAATAA	60	TCTGACCGTGACTAATGAAGAGC	60	303	Y	P	Y	***
BrgMS392	AC189228	KBrB012O24	A8	(TC)12	GCAGAGAGGCCATAGAAAGAAA	59	CAAAACAAGATCGGTAAAAGGC	60	219	Y	N	N	****
BrgMS774	AC189228	KBrB012O24	A8	(AT)14	TCATCACAATCAAGCAGAAGAC	57	AAGAAAGAACCTACATGCGTCA	58	251	Y	P	N	***
BrgMS391	AC189229	KBrB013C03	unassigned	(AG)58	CCTGCTCCTTCTGCTGGTATAG	60	GTCTTCTTGATTGTGCTGGGA	60	327	Y	P	Y	****
BrGMS4458	AC189229	KBrB013C03	unassigned	(GT)9	CATCAAGATGGCCAAGACATAA	59	AGCTTTGATTATGGATGGGTTG	60	198	Y	P	Y	****
BrgMS1474	AC189230	KBrB013J16	A3	(TA)10	ATTTGTTTGTGGCCTTCTGTTC	60	GATTTATTTGTTGAGTTGCGGG	60	236	Y	P	Y	****
BrgMS773	AC189230	KBrB013J16	A3	(TA)13	ATGTGGATGGAGAATCCGTG	60	CCTGCATGTGACTAAGAGAAGGT	59	400	Y	P	Y	****
BrgMS389	AC189231	KBrB013M01	A9	(AT)11	GTGGACAACTGGACATACAAAG	57	CAAAGGGTGACATAAACACAAC	57	399	Y	P	Y	****
BrgMS772	AC189231	KBrB013M01	A9	(TA)11	CTTCACCTACTTCTCACCAAAGC	59	GAAGGGTTCGCAGTTCTCTG	59	350	Y	P	Y	***
BrgMS388	AC189232	KBrB013N08	A2	(GA)19	GATCAACGAGGTTAGAAGACGC	60	CAGAATTGCGATGACAAGAGAG	60	386	Y	N	N	****
BrgMS771	AC189232	KBrB013N08	A2	(TA)11	GAAACCCTAGTCCGCCTTTATT	59	TTGTGCTTTTGTGTATGTGTGG	59	367	Y	N	N	***
BrgMS770	AC189233	KBrB013O20	A3	(CAAA)5	AGTCAGAGGAGGAGGAGGAGAT	59	AACCACCGTACTTACACGTTCC	60	184	Y	P	Y	***
BrgMS387	AC189234	KBrB014C24	A5	(TC)26	GCGTAATCTCAAGCGAAACAAT	60	GAAGCCGACAATTCCCCT	60	181	N	N	N	*
BrgMS386	AC189235	KBrB014D14	A1	(AT)22	AAGATTGTTACCGGATGAGAGG	59	AATCGCTACGCTCAAAGTGTCT	60	387	Y	N	N	**
BrgMS769	AC189235	KBrB014D14	A1	(AT)15	AGAACCCCTATTGGACGATTTT	60	AGCATTTCCTTCGTTTCATGTC	60	306	N	N	N	*
BrgMS385	AC189236	KBrB014N06	A4	(CT)24	GGTCCTTTGAGCTTCTATTCACTT	59	TTAGCAAATCTACCTGCCATGA	59	208	Y	N	N	**
BrgMS768	AC189236	KBrB014N06	A4	(AT)16	TATCAGTTTTCCCGAAGCAAGT	60	GGTAGGTGGCAGTGAAGAAGAC	60	342	Y	N	N	****
BrgMS384	AC189237	KBrB014O06	A3	(CT)13	GAGCTTGGAAAAGGAAAGATGA	59	GCTACACAGGATGGCTAACTCC	60	384	Y	N	N	****
BrgMS767	AC189237	KBrB014O06	A3	(TA)10	GGTAAATGGTTAGTTGACCCGA	60	GGAAGGCAAGCACCAAATAG	59	394	Y	P	N	****
BrgMS383	AC189238	KBrB015N02	A10	(AG)29	TCGGGCAGATAAAGTAATCCAT	59	AGAAACCCCTTCACAACAATGA	60	284	Y	P	Y	****
BrgMS766	AC189238	KBrB015N02	A10	(AAG)9	TAAACGTGAGAGATGCGAGGTA	59	CCAGATACGAGAGAGCCTATGG	60	204	Y	P	N	**
BrgMS382	AC189239	KBrB016B21	A3	(TGA)7	TCATCTCCCCTCACTTTCTCAT	60	ATGATCTGTTGTTGTCGGTTTG	59	396	Y	P	N	****
BrgMS765	AC189239	KBrB016B21	A3	(TTCT)5	CTTGAACTATCTTTTCCGATGC	58	TTCTTTGTTTTAGTCCCACACC	58	369	Y	N	N	****
BrgMS381	AC189240	KBrB016E20	A8	(TC)20	CAAAGGAACGAGATCCAAATTC	59	CACACCTCTAAGTGCAGATCCA	60	356	Y	N	N	****
BrgMS764	AC189240	KBrB016E20	A8	(AT)15	ATCGTTCAAACCACAGTTATCG	59	ACGCATTCCGATGTTTCAC	59	191	N	N	N	*
BrgMS380	AC189241	KBrB016K20	A9	(CT)10	AGAACACCAACAGAGACAGCAA	59	GTACTGATAAAGCAAGCGAGGC	60	293	Y	P	N	**
BrgMS763	AC189241	KBrB016K20	A9	(TA)11	ATTGGGGAGGACAAGCGAT	61	TATAAACCACAACCCACATGCAC	61	305	Y	P	N	****
BrgMS2094	AC189242	KBrB016N13	unassigned	(TCA)7	GGTGGTGGTGGTAGTATGGAGT	60	AAGAAACTGACGGAAGAACGTC	59	336	Y	P	Y	****
BrgMS379	AC189242	KBrB016N13	unassigned	(TA)16	CTGTTGTCTTTCGATTGTTCCA	60	TGGGTCTTCAGAGTAGAGCAGA	59	363	Y	P	Y	**
BrgMS762	AC189242	KBrB016N13	unassigned	(AT)10	TCTCATAGTTTACTGGGGACCG	60	TATGCAGGTAAGGCAGAGACAG	59	277	Y	N	N	****
BrgMS465	AC172858	KBrB017B11	A8	(AT)19	TGGAAAGGTCGCATTAACTCAT	60	CGGATCAACCTGGCTAGAAAT	60	217	Y	P	N	****
BrgMS378	AC189243	KBrB017D04	A9	(GA)11	GTCCCATCTCTCTCTCTCTCCA	59	CAAGCATGTCGTTGTGTCTCTT	60	234	Y	P	N	***
BrgMS377	AC189244	KBrB017F11	A9	(TG)16	CTAATCCCCATCACACCTACG	59	TTCTTCTTGATTCTTTCCCTGC	59	206	Y	P	Y	****
BrgMS376	AC189245	KBrB017K02	unassigned	(ATG)8	CCTACCAAGCCGTACAAGTTTC	60	CCTGAGACTGATTACTCGCCTT	59	394	Y	P	N	***
BrgMS761	AC189245	KBrB017K02	unassigned	(TCTT)6	TAACTTTGAGCCATCGAGGTACT	59	TATGCGATCATTCTTCGTTCTG	60	400	Y	N	N	***
BrgMS375	AC189246	KBrB017P15	A9	(AC)14	TATTGGAGGCATCACATCTCAA	60	AGCTGCAACACAGAGAAAGACA	60	166	Y	P	N	****
BrgMS374	AC189247	KBrB018K09	A6	(AG)44	GCCGGAACTCCTTATGTTTTATG	61	TAAGTCCCCATTTCTGCTTTTG	60	168	Y	N	N	****
BrgMS760	AC189247	KBrB018K09	A6	(AT)11	TCTTTTCACTGCCCTTTTCATC	60	ACGATGTGCGGGATAAACTC	59	391	Y	P	N	****
BrgMS373	AC189248	KBrB018N18	A6	(AG)25	ACTCTCATCCTCATCTTGCCAT	60	TTCTTCACACCATCGAAAACAC	60	283	Y	P	Y	***
BrgMS759	AC189248	KBrB018N18	A6	(TA)14	GTTTGTTTTGGTGTGGCTTTC	59	TGGTGTTGAGTAGAGAGTGGGA	59	373	Y	P	N	**
BrgMS372	AC189249	KBrB019A15	A8	(TC)11	TTACTTGTCATCAACTCCGTGG	60	CTGTAGGAACATCGAAAGGGAT	59	369	Y	P	N	****
BrgMS758	AC189249	KBrB019A15	A8	(TA)15	AAGTTCTAGTCCGCGAGTTTT	57	TCAACATTCACAACCTTACCAG	57	160	Y	P	Y	**
BrgMS371	AC189250	KBrB019B16	A3	(CT)20	GAATCACTCCTTATGGCTCTGC	60	CCACCGTCCACTTGTAAGATTT	60	374	Y	N	N	**
BrgMS757	AC189250	KBrB019B16	A3	(AT)14	GGTCTTGAGAAATCTAATCCTGAC	57	GCTAGTTGAGCAATAACATGGA	57	352	Y	P	N	****
BrgMS370	AC189251	KBrB019I24	A9	(GCTTT)6	GAAAGAGAAGGGAGGAAGGAAC	59	ACCCCTATCACATAAAATCCCC	60	201	Y	P	N	**
BrgMS756	AC189251	KBrB019I24	A9	(AT)28	CAGTTGTCGGATCGTCTATGTAA	59	AAAACAGCACAGATAATGTCGC	59	372	Y	N	N	****
BrgMS369	AC189252	KBrB019M05	unassigned	(TC)11	TAAATCTCCTCTTCCGGGTTTT	60	GACCTCTTCCTCATCAACCTCA	60	189	Y	P	Y	***
BrGMS4463	AC189252	KBrB019M05	unassigned	(TCG)6	CGTTGAACAGCAATTGTAATCC	59	CAGCCTCTTTGGAAGTCAGTG	60	206	Y	P	Y	****
BrGMS4465	AC189252	KBrB019M05	unassigned	(TA)7	TCTTCCGGATGTCCTTAGAGTT	59	GCCCTCAATAATGAGACTCCAG	60	178	Y	P	Y	****
BrGMS4466	AC189252	KBrB019M05	unassigned	(AG)7	TTAAACAAGCGAAGGGAGAAGA	60	TTCAGTGAACCAGATAGCCTGA	59	178	Y	P	Y	****
BrgMS755	AC189252	KBrB019M05	unassigned	(TA)12	GGTCCACTGTTTCTACGAGTGTTA	59	TTTTCTTGACCCGCTTATGAC	59	336	Y	P	N	***
BrgMS368	AC189253	KBrB019N06	A3	(TC)13	CATATCCTTGTCCCTCTTCCAG	59	AACGCCTCTCTCATCTAACCAC	59	390	Y	N	N	****
BrgMS754	AC189253	KBrB019N06	A3	(AT)16	CAAAAGCTGGTTCTAGTTAGCG	58	GAGAATTTGTGAATACGGATGG	58	391	Y	N	N	****
BrgMS367	AC189254	KBrB019O05	A7	(AT)14	TCAGAACCAAGGATGGAGTTTT	59	AACAATCACCTGTCTACGACCC	60	234	Y	N	N	****
BrGMS4503	AC189254	KBrB019O05	A7	(CT)14	AGGGATAACTGAAGCCATCATA	57	AATATAATGGGTCCTTGGCTGA	59	203	Y	P	Y	****
BrGMS4505	AC189254	KBrB019O05	A7	(AT)15	TGTTGGCTAAGAACACTTCCAA	59	CGAGGAAGAAACGAGCATAGAT	59	200	Y	P	Y	****
BrGMS4507	AC189254	KBrB019O05	A7	(TC)7	CATGGTTGATGCTAACAAGAGG	59	TCCTCACCCTACTGTTCCTTGT	60	207	Y	P	Y	****
BrGMS4508	AC189254	KBrB019O05	A7	(TC)16	AAAGAAGCTGCTCTTGTTGAGG	60	TACCCATGAATCTCCGTCTTCT	59	213	Y	P	Y	****
BrgMS753	AC189254	KBrB019O05	A7	(GA)10	CTCTTGTCGGATTTTGAGTTGA	59	TTGTAGGATGGTGACTGGTGAG	60	361	Y	P	Y	****
BrgMS366	AC189255	KBrB019O20	unassigned	(TTG)8	TTTGCCGAGTAACCTTTGTCAT	60	AAAGTTGGGCTTTTAGCTTTCC	60	307	Y	P	Y	****
BrGMS4468	AC189255	KBrB019O20	unassigned	(TA)8	TGGGTAATTACGTGTAAGGCAAC	60	TGGCGATAGATATCTGGAGTTC	58	164	Y	P	Y	****
BrGMS2852	AC232461	KBrB021E01	A9	(AG)16	GTGAAGGTCAGGCGAATTTAAG	60	AACGAAAGACTCGACAGAAAGG	59	160	Y	P	Y	****
BrGMS2853	AC232461	KBrB021E01	A9	(CT)9	AAACAGGTCGGTTTAGCTTCAG	59	CTGCGTGTTGACTAGGTTATCG	59	191	Y	P	Y	****
BrgMS365	AC189256	KBrB021F10	A3	(AT)18	TCCACACAAACTCCACGATATT	59	TCAACTCCCACATGCACATAC	59	394	Y	P	Y	***
BrgMS752	AC189256	KBrB021F10	A3	(AAAC)5	AAGAAAGTTATTAGCATGGCCG	59	GCAACAAGAGAAACTCCCTCC	60	395	Y	P	N	**
BrgMS364	AC189257	KBrB021I11	A9	(TTAT)6	GTATGACCTGGAGGCTAAGACG	60	TGGTGGCTATTTGTATTTCGGT	60	167	Y	N	N	***
BrgMS363	AC189258	KBrB021J09	A2	(CT)16	AAGAAGTCTCACAAACGAAGCC	59	AAGATCAAAACCTCATTGCCC	60	157	Y	P	Y	***
BrgMS362	AC189259	KBrB021M05	A2	(TA)18	CACTGGAGCCTAGCGAGTTATT	59	AAAAGATTGAGTTTCGGTGTGC	60	383	Y	P	N	**
BrgMS751	AC189259	KBrB021M05	A2	(TTTA)5	TCTTCGTTAAGTGGCAAAAGAC	58	TAGGGTTTAGAATTGAGGGGTG	59	318	Y	N	N	****
BrgMS361	AC189260	KBrB021M22	A1	(TC)35	TCCTGCCTGGTTTGAATAATCT	59	CTTCCATCGACAAATCTCTCCT	59	261	Y	P	Y	***
BrgMS750	AC189260	KBrB021M22	A1	(CT)45	CAGCCGCATATCATTTTAACG	60	CTAACTGAACCTGGAAAGTGGC	60	399	Y	P	Y	**
BrgMS360	AC189261	KBrB021P11	A6	(CT)13	TCGAGCAAACTTAACAACCTCTC	59	CCTGGAAAGTGAAGGAGAAAGA	59	289	Y	P	Y	***
BrgMS359	AC189262	KBrB021P15	A7	(CT)12	TTGAAGGTGTCGAGAAGTGTGT	59	TTGAGTGTTATTATGGGCCTGA	59	364	Y	P	N	****
BrgMS358	AC189263	KBrB021P17	A3	(AT)18	GGTGCATACTACTCAGCCCCTA	60	TCGGTTTTCATATAGTCGGGAT	59	342	Y	P	N	****
BrgMS357	AC189264	KBrB022A09	unassigned	(GA)13	ATCTGGATTTACACAGAGCGGT	60	GAATCTAATTTCACTCGCACCC	59	275	Y	N	N	****
BrgMS749	AC189264	KBrB022A09	unassigned	(AT)42	TTAAAACAGCAGTGTGACCCAT	59	AAAAGTGGTGGTTGCCGA	60	220	Y	N	N	****
BrgMS356	AC189265	KBrB022C05	A7	(AG)20	TCAAGCTCTCTTTCTCTCCGAT	59	ACAGGAACTCAAACCCATGTCT	59	254	Y	P	N	***
BrgMS355	AC189266	KBrB022L12	A9	(AG)13	GGCGTAATCGCTAATCTGGTAG	60	CGCTACTTCCGCTGATACTTTT	59	270	Y	P	N	**
BrgMS748	AC189266	KBrB022L12	A9	(AT)18	AGCAAAACCAAAGGTGGAAAGT	61	TGCACACACACACACACACAC	61	395	Y	N	N	****
BrgMS354	AC189267	KBrB022O03	A1	(CT)20	TTGATGTAAGATGACCAGTGCC	60	TCAACAAGACTGCCGTATCCTA	59	286	Y	P	Y	****
BrgMS353	AC189268	KBrB022P06	A6	(AT)24	AAACAAGCCGACTCAAACAA	58	GTATAAGTAACAGAACCCTCCCTG	57	364	Y	P	N	****
BrgMS747	AC189268	KBrB022P06	A6	(TTTTC)4	GCTAAGAGAGGAAGTTTCATTGC	58	GAATGGTGAAGAGTTTGGTGAA	59	360	Y	P	N	***
BrgMS352	AC189269	KBrB023B16	A9	(TCA)17	TGACTTTAGTAGATGCAGCCCA	59	ATTATCGTGGCGACTCTTCTTT	59	367	Y	P	Y	****
BrgMS746	AC189269	KBrB023B16	A9	(AG)13	CCGTGTCAATGTGATAACGTG	59	GAAGAAACGAGGAAGGACAACA	60	397	Y	P	N	****
BrgMS351	AC189270	KBrB023F24	A5	(CT)11	TGCATCCAGACAGTTACCAAAT	59	TTAACGCTCATTTCACTTCCTC	58	227	Y	P	Y	***
BrgMS745	AC189270	KBrB023F24	A5	(TA)10	GTGACTAACTGGCGGAATCAA	60	CTGAGGGGTGCAAATGTTAAGT	60	252	Y	P	N	****
BrgMS464	AC172859	KBrB023K01	A9	(CT)12	TGTTTGGAACCTAGCGAGATG	60	TGTATGTCTTCTGATGCCTTGG	60	316	Y	N	N	***
BrgMS826	AC172859	KBrB023K01	A9	(TAT)7	AGGTTTACCAACGTGACTCTCC	59	GGCTCTTCCATTGTAGTGTTCC	60	333	Y	N	N	***
BrgMS350	AC189271	KBrB023L08	A8	(CA)14	TTCCCTTAGCTTTCCCTTTCTC	60	GACCTGTCATCTTTCACTTCCC	59	361	Y	P	N	****
BrgMS744	AC189271	KBrB023L08	A8	(AT)23	GCACAAGGAAGAAGAGTCAACC	60	TAAGTCACGTTCGGTTTGCTTA	59	337	Y	P	N	***
BrgMS349	AC189272	KBrB023N04	unassigned	(AT)33	TTGCAGGGAAATACTAACCCAA	60	TGTGAAACAACAACAACCACCT	60	257	Y	N	N	****
BrgMS743	AC189272	KBrB023N04	unassigned	(GGA)7	GAGAAGTGTCCCGCTTGTAATC	60	GTTCCTGAGAAGACGAGCAATC	60	269	Y	N	N	****
BrGMS4474	AC189273	KBrB023N08	unassigned	(AT)9	AGCTGCATGGTTCACTCATCTA	59	AGAAGGCAAGATTAACTCACCA	58	283	Y	P	Y	****
BrgMS742	AC189273	KBrB023N08	unassigned	(AG)14	ACACGTTGAAGCAAGTCACCTA	59	CAAAGTCCTTCCAAAACCAAAC	59	135	Y	P	Y	****
BrgMS347	AC189274	KBrB024J13	A9	(AT)10	TGCATAGCAACTTCCCACTATC	59	GACCTCGAAAATTGGTTCATTC	59	383	Y	P	N	****
BrgMS741	AC189274	KBrB024J13	A9	(TTTTA)4	GACCACAAAGAGGAAAATGAAC	57	AGGATTTAGAATTAAGGGGTGG	57	360	Y	N	N	***
BrgMS740	AC189275	KBrB024J16	A3	(TTCGG)4	TCAATGCCTCTTTGGATATGTG	59	TAGTCCTGCGATTTCGGATAGT	60	398	Y	N	N	****
BrgMS346	AC189288	KBrB025K04	A9	(CT)24	GACTGTGAGCCAAATCAGAGG	59	TCCACTAGAGCACGAGGTTACA	59	368	Y	N	N	**
BrgMS739	AC189288	KBrB025K04	A9	(AT)12	TGCTTTTAGCCTCTCACTAGATCC	60	TACCTTACCCGACTGATTTTGG	60	339	N	N	N	*
BrgMS345	AC189289	KBrB025M01	A9	(GA)12	TTTGGTAGTTTGGTTGTTGGTG	59	TTGTCATGGACCTCATGGTTTA	60	364	Y	N	N	****
BrgMS738	AC189289	KBrB025M01	A9	(AT)11	GTACGGCAAGAAACCAATAAGG	59	AACTTGTGAGGAGTGGACATCA	59	363	Y	P	N	****
BrgMS344	AC189290	KBrB025O08	A7	(CT)12	CCCATCTTCCTCCTACCTACAA	59	AAAAGAAGCGTTTTCTCTGGC	60	260	Y	P	N	****
BrgMS737	AC189290	KBrB025O08	A7	(AT)11	GGTCAACAGGTTCAAGGTCAAT	60	TTATTGGTATCATGCGCTCACT	59	321	Y	P	N	***
BrgMS343	AC189292	KBrB026E08	A4	(GT)10	CCCAAATATCAATCTCAAAGCC	59	TCGTTTCTCATCAATCTGTTGG	60	379	Y	P	N	****
BrgMS736	AC189292	KBrB026E08	A4	(ATG)7	TGGACAGACAACTAAAGAAAGCC	59	GACCCTACAACAACAACAGCAA	60	134	Y	P	N	***
BrgMS735	AC189293	KBrB026F03	A3	(AT)11	GGTTGAATGTGAATGGGTTTCT	60	ACCGAAGGAGACTGCAAAGAT	60	339	Y	P	N	**
BrgMS734	AC189294	KBrB026F22	A3	(AT)16	TGATAGGTCAAATGGATTCGC	59	GACTCTTACTCTGTGGCTTCGAT	59	329	Y	P	Y	***
BrgMS733	AC189295	KBrB026G01	A7	(AT)17	GGCCACGATGTCCATTATTTA	59	GTATATTCACGGGTTGATTGGTC	59	357	Y	P	Y	**
BrgMS2	AC190050	KBrB027C16	A3	(GAA)8	TCCTGCTCCTTACATCCTCTTC	59	CATTCTCTCAACTGATCCTGCTT	59	284	Y	N	N	****
BrgMS339	AC189296	KBrB027K16	A8	(CT)13	CTACCTGAAGATGACCCAGACG	61	GCATACAAACCTCGTCCTAAGC	60	331	Y	P	N	****
BrgMS732	AC189296	KBrB027K16	A8	(AT)33	GCGCCGACGAAACAATTA	60	ATGCTCGTGCCCACAAAA	61	367	Y	N	N	****
BrgMS338	AC189297	KBrB027O09	A7	(AG)18	CTAGGGAGAGAGAACAACTCGC	59	GTGCTCAAAGATACACGTTTCG	59	359	Y	P	N	****
BrgMS731	AC189297	KBrB027O09	A7	(AT)15	GTGACATCTTCAATGCAACACA	59	GGTGTGCCAATCCAATTAAGTA	58	276	Y	N	N	***
BrGMS2903	AC232474	KBrB027P21	unassigned	(CT)8	TCTTTCCCTAGCCACCAATTTA	59	TAGCTGGTTACGCTTGAAATGA	59	220	Y	P	Y	****
BrGMS2904	AC232474	KBrB027P21	unassigned	(TA)8	ACAGCGACATACTCACCTCAAA	59	ACACGGGCCTAGCGATTTATTA	61	210	Y	P	Y	****
BrGMS2905	AC232474	KBrB027P21	unassigned	(GAA)8	AGTTGGTTAGCTTCAGGACACC	59	ATAGGGAGCAATGTTCCTCAAA	59	200	Y	P	Y	****
BrgMS337	AC189298	KBrB028I01	A7	(AT)15	TCCTGGGTTAAGGCAAATACAC	60	TTCTCCATGCTGTTCAATTCAC	60	235	Y	P	N	****
BrgMS730	AC189298	KBrB028I01	A7	(TA)16	CAGACAACCAGACGTGAAACA	59	CCATTGCTAAACCTGTTGGAA	59	396	Y	N	N	****
BrgMS336	AC189299	KBrB028K05	A4	(CA)19	GTTTCTTACAGCCAGCTTATTCCT	59	ATCTAAGTGAAGATGACCGAATCC	59	240	Y	P	N	***
BrgMS729	AC189299	KBrB028K05	A4	(TC)13	ATTCGTCGTCTGCGTACATTTT	60	ATTGAGATTTAGGAAGGGCGAG	60	280	Y	P	N	***
BrgMS335	AC189300	KBrB028P01	A3	(AT)10	GACTGAAACCAAATCAAAACCG	60	GAAAATGAGGGCAGAATATGGA	60	338	Y	P	N	****
BrgMS728	AC189300	KBrB028P01	A3	(TGAAT)5	CTGTGAAGAAGAAGAAGGCACA	59	TAGACAAGAAGCCCATGACTCC	60	325	Y	N	N	****
BrgMS334	AC189302	KBrB030F10	A10	(TC)10	CTAGATTAACGCAGTCACGCAG	60	TTAGCGGTAGAGAGAGAGCGAG	60	213	Y	N	N	****
BrgMS727	AC189302	KBrB030F10	A10	(AT)23	TAGTTCCCTCTCAATCTCTCCG	59	TGGTTATCCCACTTCTTCACCT	59	309	Y	N	N	**
BrgMS1501	AC189303	KBrB030F12	A3	(TCCCG)4	ATTGGGCAGCTATTTTCAAGAC	59	TTCTCTCACACTGGTTTCATCG	60	250	Y	P	Y	****
BrgMS1502	AC189303	KBrB030F12	A3	(AG)27	AACTAAAACCCCATGCCAAAGT	60	TTTGTGATTGCTAGTGAGACGG	60	312	Y	P	Y	****
BrgMS333	AC189303	KBrB030F12	A3	(AG)10	CGTTTCAATCACCTTTCAATCC	60	TTAAAGTGCAACACGATGGCT	60	248	Y	N	N	****
BrgMS726	AC189303	KBrB030F12	A3	(TA)24	GATCATTGCTTATCCTGCGAAT	60	ACGGCATGGAAACGTCTATAA	59	258	Y	N	N	****
BrgMS332	AC189304	KBrB031G07	A3	(AC)11	CTCCCTGTTCTTCTCGTTGAAT	59	GGAAGGAAGTGTCTATGGTTCG	59	252	Y	N	N	***
BrgMS331	AC189305	KBrB031O20	A9	(AT)19	TCTAATTCCAGTTCCACGTTCA	59	CGTCTAGCTTCATCCCTTTGAT	59	373	Y	P	Y	***
BrgMS725	AC189305	KBrB031O20	A9	(AG)11	GATCACATATTCGTCGTGTTGC	60	AGGAAGTGACGTGTTTCCGTAT	59	166	Y	P	N	**
BrgMS330	AC189306	KBrB032C14	A3	(AG)17	ATCTTCCTTTCCGCCTATCTTC	60	CCCATCGTAACCTAAATCGAGA	60	251	Y	P	N	**
BrgMS329	AC189307	KBrB033O04	A4	(CCA)8	TCATCATCATAGCTTTCGCTTC	59	AAAACCTCCTCCTCCTCCTC	58	350	Y	N	N	****
BrgMS724	AC189307	KBrB033O04	A4	(TA)14	CTGGACAAAGCCGAAATTATG	59	GCCGATGTTATATGTACGGATG	59	340	Y	N	N	****
BrgMS328	AC189308	KBrB034A02	A7	(TA)10	TAGAAGAGTGGGTGGTTCATCA	59	GTATATGCGGGCAAGGCTACT	60	315	Y	P	N	***
BrgMS327	AC189309	KBrB034C07	A3	(TC)12	CTTTGGCTTCCTTTACCTGAAA	59	TGTGTATTGTTGGTCTCGAAGG	60	222	Y	P	N	***
BrgMS723	AC189309	KBrB034C07	A3	(TG)11	CTGGTGATGGAGAAGTACATGG	59	GCCAAGACAGCCTACCTCATAG	60	185	Y	P	N	***
BrgMS326	AC189310	KBrB034G01	A6	(TC)37	GATTCCGAGGATTATTATTGGC	58	TCACCCATGTGAGTCTTTTCTC	59	346	Y	P	N	****
BrgMS481	AC190051	KBrB034G03	A3	(AT)10	AGGGTTATTGGCCGCAGAA	62	CTGGTTCCAAGAGATAAAATGTTGC	62	309	Y	N	N	***
BrgMS325	AC189312	KBrB034L08	A7	(TC)11	GTGAGGCAGCTTGAAAATCCTA	60	GAGCTAGGCATAAAACTCCCAA	59	355	N	N	N	*
BrgMS324	AC189313	KBrB034N10	A10	(CTT)12	CTCATCTTCCCTCTTCCTCTCA	59	CAGGCAATTTTGGTATCTCCAT	60	388	Y	P	N	****
BrgMS722	AC189313	KBrB034N10	A10	(AT)19	CCAACTGAGAGTCATGCCAATA	60	GAAAGTGATTGAAGCCGAAAAG	60	262	Y	P	Y	****
BrgMS323	AC189314	KBrB034P04	A9	(TA)12	TTAGAAATGCCTCCATTGTCCT	59	AACTTGGAATGAGAAATGCCC	60	284	Y	N	N	***
BrgMS721	AC189314	KBrB034P04	A9	(TTTC)5	TGCAGTAGTGGAGTGGAAAATG	60	GTGTACGGTGCTTGCTAGTGAA	60	269	Y	N	N	**
BrgMS322	AC189315	KBrB035A14	A1	(AG)13	TCCTCATAACAAACAAAGCCCT	60	GAATCAAGAAAACCTAAAGGCG	59	292	Y	P	N	***
BrgMS321	AC189316	KBrB035I03	unassigned	(TC)19	CCTCTGTCCTCTGTAGTCCCAT	59	GCTTACTCTAATCAGGCCCATC	59	286	Y	P	Y	****
BrGMS4481	AC189316	KBrB035I03	unassigned	(TTA)5	GAGGGAGAGGAAGAAGGTTGAG	60	TCCAAGACCCTGTTACAACAAA	59	202	Y	P	Y	****
BrgMS720	AC189316	KBrB035I03	unassigned	(GA)11	TCTCTTCTAGGGTTTCAGTCGC	60	GCCAAGCAATTAAGTAACAGGC	60	358	Y	P	N	****
BrgMS719	AC189317	KBrB036B21	A3	(TCT)9	TTGTTGTTTCTTGACATGGAGG	60	GTTACCGAACCGTAGTGGTTTC	59	375	Y	P	N	****
BrgMS319	AC189318	KBrB036G18	A7	(TCT)7	GAAGAAGAAGACGACGAGCAAT	60	CTTTGTAAATATGGGCCTTGGA	60	294	N	N	N	*
BrgMS718	AC189318	KBrB036G18	A7	(AG)23	CAAAACGCTCCTTCCTCTTCT	60	TGGATCTTGTGTGGTGAGAGAC	60	234	Y	N	N	***
BrgMS318	AC189319	KBrB036H01	A9	(AG)16	AACGAAAGACTCGACAGAAAGG	59	GTGAAGGTCAGGCGAATTTAAG	60	160	Y	P	Y	****
BrgMS717	AC189319	KBrB036H01	A9	(TC)14	AATCAACATCCATAGCTTCCGT	59	AGCGTATAACCGTGAGAAGAGC	59	355	Y	P	N	***
BrgMS317	AC189320	KBrB036H12	A2	(AG)14	TCGGAAGTGCAGTGGAAGTAGT	61	GCTTGCTCTCTGGAAAACATTC	60	399	Y	N	N	***
BrgMS716	AC189320	KBrB036H12	A2	(AT)17	ACACAACACTCTCATGTGCCTT	59	ACAGTCAGGATCACCAAATTCC	60	274	Y	P	Y	***
BrgMS715	AC189321	KBrB036J07	A9	(AT)17	CTTCTTGTTAGGAAAGCATTGACAC	60	TCTTCATGGTCGTGTGGATAAA	60	272	Y	N	N	****
BrgMS316	AC189322	KBrB036K20	A9	(CT)14	TGGGACCATAAATTGGATAAGG	59	GTGTGGTTTGTGAGAGATGGAA	60	310	Y	P	Y	****
BrgMS714	AC189322	KBrB036K20	A9	(AT)30	TGTAGCGATGAGATATTCGTGA	58	GCTTCGTTGAGCTTTCTGTATT	57	331	Y	N	N	****
BrgMS315	AC189323	KBrB036L21	A10	(GA)24	ACGTGATTTTGGAGTAATCTGC	58	TTTGTAGTCGTTTCGCTTCTTC	58	136	Y	P	Y	***
BrgMS713	AC189323	KBrB036L21	A10	(TTTGT)5	TCCTCATCATCATCACCTTCTG	60	GCGAGGTAAAACTTATCCACCA	60	158	Y	P	Y	****
BrgMS712	AC189324	KBrB036M09	A10	(AG)29	ATAAACACAACTCATGGAGGGA	58	TTTTGCTCTTAAAACGGGCT	59	344	N	N	N	*
BrgMS711	AC189325	KBrB036M17	A1	(CT)16	ATCCAAATCACACAACCTCCTT	59	CCACCTCGTACTCATTCTCCAT	60	256	Y	P	N	**
BrgMS710	AC189326	KBrB036M22	A1	(TA)11	ATCATCATCGTCTTCCTCTTCC	59	CTGCCCAAAATAAACACAGTCA	60	355	Y	N	N	****
BrgMS709	AC189327	KBrB037A01	A3	(AAG)7	CGAAGCCAAACCCTTACTTCTA	59	ATCGAGTGACATCTGCTCAAGA	60	335	Y	N	N	****
BrgMS313	AC189328	KBrB037A09	A9	(TC)14	TACGGTGACGTGTGTATAAGCC	59	CACTGAAAGCTACGAATCCAAA	59	230	Y	N	N	****
BrgMS708	AC189328	KBrB037A09	A9	(AT)23	CGAAACATGGAAAACCCTTAGT	59	AAAACCAGAAACCAGTGCAGA	59	219	Y	N	N	***
BrgMS312	AC189329	KBrB037C07	A3	(TC)10	GTAATCAGTCCCTTGTCTTCCG	59	TAGATGGCTGTGTTGCTCGTAT	59	205	Y	N	N	****
BrgMS707	AC189329	KBrB037C07	A3	(TA)13	TGGAAGATCGGACATCTCGTA	60	GAAACGAAGCTCAAGACATCCT	59	356	Y	P	N	**
BrGMS2940	AC232481	KBrB037E22	unassigned	(AT)11	TGGAGTTGACCGGTATGGTTTA	61	AACGCTTAAAGAGAAGAGGGAAG	59	225	Y	P	Y	****
BrGMS2941	AC232481	KBrB037E22	unassigned	(GA)9	CAATTCGATTTCTCCAGTGTCC	60	AACAAGACCAATGACAATGAGC	59	249	Y	P	Y	****
BrgMS311	AC189330	KBrB037F09	A9	(TC)28	TATTGAAGCCACATCAGGACAC	60	TTAACGTGAGAGCTTGGATCG	60	151	N	N	N	*
BrgMS706	AC189330	KBrB037F09	A9	(TG)10	TTGGAATTAGGTAAGGAGTGTACG	58	TCTTGGATGGTTTTGAAGTCAG	59	348	Y	P	N	***
BrgMS310	AC189331	KBrB037O12	A8	(TGA)11	GATCACCATCACCATCAACATC	60	TTACGTCGAATCCTTGTTCCTT	60	358	Y	N	N	**
BrgMS705	AC189331	KBrB037O12	A8	(GA)11	TCACGAAAGAGCAAAAGACGTA	60	AAGCCTCATCGGTAGAGACATC	59	278	Y	P	Y	**
BrgMS309	AC189332	KBrB038E05	A10	(AG)15	ACGTTACACCCTCCTAAGACCA	59	GTTTTACGGTTTGCTCGAAAAG	60	344	Y	P	N	****
BrgMS704	AC189332	KBrB038E05	A10	(TA)19	CAATGATGGGACGGTAATTGAT	60	TTGAGTGCCCCTTGTTAAAGAC	60	291	Y	N	N	***
BrgMS308	AC189333	KBrB038M13	A3	(GAG)8	GAGAAAGCGAAAGGATTTGAGA	59	ATTAGATTGGTGGGAAGATGGA	59	205	Y	N	N	***
BrgMS703	AC189333	KBrB038M13	A3	(TA)11	AAAAGATACCCGTGCTTTGA	57	AACTAGACTTTGACCCGCACT	58	397	Y	P	N	***
BrgMS307	AC189334	KBrB038O16	unassigned	(TC)26	TCAATCTCTCACTCAACGCAAT	59	TGAAGAGGGTGGTTTATCTGGT	59	378	Y	P	N	****
BrgMS702	AC189334	KBrB038O16	unassigned	(GA)33	GGAACATAGTCTCTCTCTCTCTCTCTC	58	CCGTAAAATCCCTGTGAAAGTC	59	379	Y	P	N	****
BrgMS306	AC189335	KBrB039A19	A5	(TC)15	ATGTCAAATCAGTTTCGTGGG	59	AGAAGAAAGGGAGAGGTTTTGC	60	229	Y	P	Y	***
BrgMS701	AC189335	KBrB039A19	A5	(AG)10	TGACTAGAAGCGAAACGAAACA	60	ACAGCCTAAGAGACACATGCAA	59	391	N	N	N	*
BrgMS305	AC189336	KBrB039G17	A10	(GA)34	TACGGGCGGGATATTCTTTAC	60	TCAGCCTTGAGAAATAACACCA	59	330	Y	N	N	***
BrgMS700	AC189336	KBrB039G17	A10	(AGAA)7	ATGGAGGGAGCTTATACAATCG	59	CGGTTTACTTCGGTTTCTTACG	60	230	Y	P	N	****
BrgMS304	AC189337	KBrB039P21	A5	(CT)39	AGGTTCTTCTTCATCACAACCA	58	CTCTCTCTTCATTCTCCAAGCA	58	300	Y	N	N	***
BrgMS699	AC189337	KBrB039P21	A5	(AT)10	GATATACGAGGAAAAGTGCCAA	58	ACAACATGGTTTGAGTTCCG	58	277	Y	N	N	****
BrgMS303	AC189338	KBrB041F06	A9	(TC)15	CACTCTCCTCCACACAAAACAA	60	CACTCCCATCACAGTCAACACT	60	340	Y	P	N	***
BrgMS698	AC189338	KBrB041F06	A9	(GA)10	AAGAAGCCACACAGACAGACAA	59	TTGGTTCAGTGGATGAAGACAG	60	233	Y	P	N	***
BrgMS1	AC190052	KBrB041F23	A2	(GGA)7	GGATCGTTTTCTTCACTCAACC	59	ACTTCTTCCTCTGCCTCTCCTT	60	209	Y	P	Y	****
BrgMS302	AC189339	KBrB041J04	unassigned	(AC)12	CTTAGATTCGATGCGTGTAAGC	59	AGAGCAGAGTTGGTGAAGGAAG	60	374	Y	N	N	****
BrgMS697	AC189339	KBrB041J04	unassigned	(AT)11	TTGTCTTGGCTGACTTTGCTT	60	TATTTCGTATGGAAACGTGGGT	60	344	Y	N	N	***
BrgMS301	AC189340	KBrB041J18	A2	(CT)18	TGGTGGGATTAGAATTAGTGGC	60	CGAACGTGTGTCGATAATAACTTG	60	182	Y	P	Y	****
BrGMS4539	AC189340	KBrB041J18	A2	(TC)7	ATGCTTGAAGCTATGTGTGCTT	59	TAACCAGATTTCCCGACAAAGT	59	212	Y	P	Y	****
BrGMS4543	AC189340	KBrB041J18	A2	(AG)7	GCTGGAATATTTGCAGGTATCA	59	ATCATCTTGAATCCGATGAAGC	60	204	Y	P	Y	****
BrgMS300	AC189341	KBrB041L12	A4	(AT)10	GGGAAAACATACCCGCTACATA	60	GGATGACTAGAAACAACAAATGGG	60	400	Y	P	N	**
BrgMS696	AC189341	KBrB041L12	A4	(ATAG)5	TTGTTCATCATCCCTAGTCGCT	61	GGTGAAAGAGCAATCTCGAAAC	60	344	Y	P	N	***
BrgMS299	AC189342	KBrB042D24	A7	(AG)12	GGTTGTTTCTTCTTGTTCGCTT	59	GGGATTTCTCCTTTGTTGATGA	60	400	Y	N	N	***
BrgMS695	AC189342	KBrB042D24	A7	(AT)19	CATAAGCACGCCACTGACTTTA	60	CTGTCCCAAACAGAATCACTTG	59	388	Y	N	N	****
BrgMS298	AC189343	KBrB042G14	A1	(AT)13	ATCCAAAGCCCATAGTTTCA	57	ATTGAGAAGAAGGATTGCGTAG	57	193	Y	P	N	***
BrgMS694	AC189343	KBrB042G14	A1	(GATTT)5	TGCTTCTCTAAGGTGTTCTCAGC	60	ATATCTCCGCTTTTCGTCTCCT	60	400	Y	N	N	****
BrgMS297	AC189344	KBrB042J11	A1	(AG)17	TCACCTTGATGTTTTCAGGAAC	59	CGATGGAGAGAGAGAAAGGAAA	59	381	Y	P	N	****
BrgMS693	AC189344	KBrB042J11	A1	(TA)26	TGCGGGTTAGAATTGAACA	57	CCGCGCATGTATTGTTATC	57	334	Y	N	N	****
BrgMS296	AC189345	KBrB042L19	A5	(CT)11	ATCATCCTCATCCAAACAAAGC	60	TGAGAGAAAGAGAGAGAGAGAAGCA	60	374	Y	N	N	****
BrgMS692	AC189345	KBrB042L19	A5	(TG)10	AAGCTCATACATTTTGGTTGGC	60	CTCCTTTTGGCTTTCACTATCG	60	262	Y	P	Y	**
BrgMS295	AC189346	KBrB042N05	A8	(AAG)8	GCAATGAGTTGAGAAGAAGAAGG	59	CCCTAATCACAAACCCAAGAAA	60	394	Y	N	N	****
BrgMS294	AC189347	KBrB042N23	A3	(TA)16	CTTTCAGTTTGTTTCGGCACTT	60	TCTTCCGCTTATGGGAGGTAT	59	351	Y	N	N	****
BrgMS293	AC189348	KBrB042O03	A5	(CT)15	ATGCAAATCACCTTGGAGAAAC	60	GGACCAACGAAACTGCTAACTC	60	374	Y	N	N	****
BrgMS691	AC189348	KBrB042O03	A5	(AT)15	GCGCTTAATCAAAGTCTAGGGA	59	CATGCTCACCAAAAGGGATACT	60	307	Y	P	N	****
BrgMS690	AC189349	KBrB042O05	A3	(AT)10	TTTACAAAACCACACGGCTAC	57	GGATTACCAAACACTTTTCCCT	58	259	Y	P	Y	***
BrgMS689	AC189350	KBrB043B23	A3	(TA)29	GGTACGGGTTGTCACGATTTAT	60	GAGAAGCTGTTCGGGTTGATTA	60	396	Y	N	N	***
BrgMS291	AC189351	KBrB043F18	A9	(AG)18	GTATTGAGTCGGGAGCAATCTT	59	GTAGCTGTTGGTTGCGTTGTTA	60	332	Y	P	Y	****
BrgMS688	AC189351	KBrB043F18	A9	(GGA)8	AGAATAGGCTGCTCGGTCATAG	59	TTAATGGACCCACTTGTTTCCT	59	396	Y	P	N	****
BrgMS687	AC189352	KBrB043L02	A3	(AACCG)5	GGTAATAGGCTGGTTTAGAGCG	59	CGAGGAGTAGGGTTTTAGCAGA	59	257	Y	P	N	****
BrgMS289	AC189353	KBrB043L15	A7	(AGA)7	TGGGAACATCGTCAAGAACAT	60	TGTCAACTGTATAGCGCCTTGT	59	308	Y	N	N	***
BrgMS686	AC189353	KBrB043L15	A7	(AT)18	GTACGATATTTGGGCAGGTCAT	60	CTCACCTCTACATGCAACCAAG	59	334	Y	P	N	**
BrgMS288	AC189354	KBrB043L22	A3	(AT)16	TCCTTTGTTTCTGTCGCTTTTC	60	CAGCATACTTCAATTCTTTGAGGAC	60	335	N	N	N	*
BrgMS685	AC189354	KBrB043L22	A3	(AT)10	AAAAGAACAAGGGTGGGACA	59	AATTATGAAGCCGAAGCCACTA	60	386	Y	N	N	***
BrgMS287	AC189355	KBrB043M07	A10	(TG)19	TGGGTCTCAGTTTCCATTTTCT	59	TGCTTGTGAATCTTTGTGTGTG	59	241	Y	P	Y	****
BrgMS286	AC189356	KBrB043O20	A6	(CT)54	CCGGTAACAGAGAGAGAGACGA	60	CCTTCTTCCAATTCTCAAGCC	60	397	Y	P	Y	***
BrgMS684	AC189356	KBrB043O20	A6	(AT)26	TGAGTGCCTAGAACGAGATCCT	60	CAGCAACCAAATTCCACCTACT	60	371	Y	P	Y	***
BrgMS463	AC172861	KBrB044C04	A8	(TCA)7	CTCCTCCTCTTCCTCCTTCAGT	60	TCAAATTCATGTCCACAGGGTA	60	232	N	N	N	*
BrgMS825	AC172861	KBrB044C04	A8	(AG)10	GTCTTCTCAACCTCCATTGCTC	60	CTTTGGTTCTTCACACTTTCCA	59	113	Y	P	Y	****
BrgMS285	AC189357	KBrB044D19	A6	(GA)13	AAGCTCCCCAAACTAGATAGCC	60	TATTGTTGAGACGTTGAGGGTG	60	336	Y	P	Y	***
BrgMS683	AC189357	KBrB044D19	A6	(AT)10	TTCTCTGGTAGGGGATCTTTTG	59	CAGGTACAACAATTCCATTTGC	59	306	Y	P	N	****
BrgMS284	AC189358	KBrB044E18	A9	(AG)14	TGATTTTCTCAGCCATTCTGAC	59	TGGGAGATAGTTCTGTTTGCCT	60	342	Y	N	N	****
BrgMS682	AC189358	KBrB044E18	A9	(ATT)14	TACACCTACTTGTTTCCATCCA	57	AACGGGTATTTGCGTTGTT	58	223	Y	N	N	***
BrgMS283	AC189359	KBrB044L16	A3	(CT)23	TACCATAGAGCCAAGCGGTATT	60	CCCTTCTTCTTCTTCCTTCCTC	59	295	Y	P	Y	****
BrgMS282	AC189360	KBrB045B23	A3	(TTTTA)4	ACTCCAACTACAACCCCTGTTC	59	GCCTAAATGACCGCCTAGC	59	393	Y	N	N	****
BrgMS681	AC189360	KBrB045B23	A3	(GA)46	GTTAATTTGGGCCGTCTCTTTA	59	ACCAACACATAACAACCGATCA	60	345	Y	N	N	****
BrgMS281	AC189361	KBrB045I12	A5	(AT)21	TGCCAAGAAACAGTAGATCCAG	59	TTTTGCATGTGTGACCGAGTA	60	400	Y	P	N	***
BrgMS280	AC189362	KBrB045I17	A3	(AG)40	TGCACAGATTCCTCTCTCTCTCT	59	CATGTCTTGCTTGCTCATCAGT	60	221	Y	P	Y	***
BrgMS679	AC189362	KBrB045I17	A3	(GAA)10	ACTGGCGAGAAAAGAGATGAAG	60	GAGAATGGGCTTTGTTAGTTGG	60	212	Y	P	N	**
BrgMS279	AC189363	KBrB046B21	unassigned	(TGA)14	ATCTGTGATGCTCTTACGCAAA	59	GTATGGAAAGCAAAATGGAGGA	60	336	Y	N	N	****
BrgMS678	AC189363	KBrB046B21	unassigned	(AG)13	AGCAGCAGGACCAAGTAGAAAG	60	AGACAGAAGCTAATGAGGGCAA	60	302	Y	P	N	****
BrgMS278	AC189364	KBrB046C11	A5	(AG)27	GCTTCTTTTACTCACCTGCCAC	60	AATCGTCCCTCTCCTCCTTATC	59	257	Y	P	Y	***
BrgMS677	AC189364	KBrB046C11	A5	(TC)17	CCTCCACTTTCCTTTACCAAGA	59	TCCCATCTCTCTTTCTCCTCTG	59	274	Y	N	N	**
BrgMS277	AC189365	KBrB046G18	A10	(CT)11	ATGAAGCAGTCGCATCTACAAA	59	CAAATAAAATCTCTCCCTCCCC	60	304	Y	P	N	****
BrgMS676	AC189365	KBrB046G18	A10	(TA)17	CTGACTTGAGGAAGAAGAAGCC	59	TATAAGAGCGACTACGGACTGC	58	350	Y	N	N	****
BrgMS276	AC189366	KBrB046G20	A8	(AG)47	CGAAACTACCTTTCTGGCTCAA	60	CCCTCTGACAAATCCATCACAT	61	367	N	N	N	*
BrgMS675	AC189366	KBrB046G20	A8	(CTC)7	GTCGTGGGTGATTGTAGGATTT	60	TATCGGTCACAGCAATTTTGTC	60	126	Y	N	N	****
BrgMS275	AC189367	KBrB046M04	A3	(GAT)7	TTCTCATGCTTCCACTCATTGT	59	GAGCTTCAACAACCTTGCTTCT	60	309	Y	P	N	****
BrgMS674	AC189367	KBrB046M04	A3	(AT)12	ATCTTCTTCTCGGGTTTCTGCT	60	TCACCGTACAAAGTCCTCTTCC	60	395	Y	N	N	***
BrgMS1754	AC189368	KBrB047A09	A5	(TAT011	CAACCAACTCTTCTAGGATCGC	60	AAGTACGAGTCAACTGCACGAA	59	322	Y	P	Y	****
BrgMS1756	AC189368	KBrB047A09	A5	(ATG)8	CGATGATTGTGAGAAGGAGAGA	59	CTTTTAGTCCCTTTGGAAACCC	60	364	Y	P	Y	****
BrgMS1757	AC189368	KBrB047A09	A5	(GAG)8	ATCGTCTCCACCACCTTATCC	60	ATCGGTAATTGAAATCGAGAGG	59	296	Y	P	Y	****
BrgMS274	AC189368	KBrB047A09	A5	(CT)20	GATGAATGTGAGTCGTTTCCAA	59	CTCTTCTTCCCAATCTCTGCTC	59	212	Y	N	N	***
BrgMS673	AC189368	KBrB047A09	A5	(AT)29	GTCCAAGTTCCAGAGTGTTCCT	59	TTCCAGAGCAAGGTCATTATCC	60	366	Y	P	Y	***
BrgMS672	AC189369	KBrB047D06	A3	(ACAAA)4	TGGACTTGGAGAATGGAGACTT	60	AATCTCTTGCTGGTGAATACGC	60	206	Y	P	Y	****
BrGMS2969	AC232488	KBrB047H21	unassigned	(GA)16	TGTGGTCCAACAACTTAAGCAC	60	TTCTTCTCGCACTCATCTTCAA	60	190	Y	P	Y	****
BrGMS2971	AC232488	KBrB047H21	unassigned	(TG)9	TGTACCGCAACTTGAGCTCTTA	60	AGGTACAAATCCCACTCCTGTC	59	201	Y	P	Y	****
BrgMS273	AC189370	KBrB047M06	A7	(AG)12	TGTGAATTTGCTCTTCTTCTGC	59	CTTCTTTGTCAGTTTGTCACCG	59	240	Y	P	N	***
BrgMS671	AC189370	KBrB047M06	A7	(CT)19	TTAAGGCTCCGAATGGTAACAG	60	CCAGGAATCATCATCTTCTTCC	59	318	Y	N	N	****
BrgMS272	AC189371	KBrB048C04	A9	(AT)33	GATGGATAGATTCAGGGACAGC	59	GTTGTGGCGATCATTGTGTAAT	59	389	Y	N	N	***
BrgMS670	AC189371	KBrB048C04	A9	(AT)33	GTTGAAGAAGTACCAGGGATGG	59	ATGGTCGGCTCAAGAATTTTAC	59	378	Y	N	N	****
BrgMS10	AC189372	KBrB048D12	A7	(TC)20	TCAAACCTCTGTTCAGTGTGCT	59	TCCATTATTCACCCATTTCTCC	60	159	Y	P	Y	****
BrGMS2736	AC232395	KBrB048D13	A3	(CT)9	CCCTTTCACTTCGATCTCCTTA	59	CACAAATCTAGGAAGGCTAGGG	59	201	Y	P	Y	****
BrgMS271	AC189373	KBrB048F07	A1	(GT)19	TACATACATAACACCGGGACCA	59	TGCAGTCAACAGAAGCATAAGG	60	339	Y	N	N	****
BrgMS270	AC189374	KBrB048K11	A1	(AT)35	AACACTCTCAGTCGTGCCAT	58	CAGTACGGTTTGAGTTCCAAAA	59	270	Y	P	N	**
BrgMS269	AC189375	KBrB048L11	A8	(AG)12	CACAGAGAATCAGCAAAGCCTA	59	GGTGGCTAGTTCCGTAATTTCA	60	191	Y	P	N	**
BrgMS859	AC189375	KBrB048L11	A8	(AT)13	ATCCCCAAAGCATAATAGCA	57	TGCAACAAGTAAGAAGAAGTCG	57	376	Y	P	Y	***
BrgMS268	AC189376	KBrB048M01	A2	(ATC)11	TCACCATGTGTAAAAGACTCGG	60	TTGGCTTATCTTCTTGGGATTG	60	314	Y	P	N	****
BrgMS1540	AC189377	KBrB049D17	A3	(TA)12	GAACATAGACTCATAGGGGCCA	60	AATGGCAACAGAAACATAAGCC	60	140	Y	P	Y	****
BrgMS267	AC189377	KBrB049D17	A3	(TC)23	TCTTGAGGACGGGTCAATATCT	59	ATGGAGAAGATCGTAGGGCAC	60	373	Y	N	N	****
BrgMS668	AC189377	KBrB049D17	A3	(AG)15	ACGTTGTTCGTTTACCAGTCG	60	AAGAGAGACTTGAGAGATGGCG	60	266	Y	P	N	****
BrgMS462	AC172862	KBrB049E19	A6	(TC)13	CGAAGAAGAAGGAAGATCCAAA	59	TTGTGTGAAGGAATCGGAGAC	60	246	N	N	N	*
BrgMS824	AC172862	KBrB049E19	A6	(GA)61	GGAACTCCTTATGTTTTATGGGG	59	GTTTTGCTTCTCTAGGCGATGA	60	379	Y	N	N	**
BrgMS266	AC189378	KBrB049H14	A2	(TGA)11	ACTTCTCCTTGCTCTCTTCCCT	60	CATCATCCCCTTGGTAATTTGT	59	156	Y	P	Y	***
BrgMS667	AC189378	KBrB049H14	A2	(GAA)8	TCTTCTTCTTCCTCATCCCCTT	60	GGATTCTCACTTCGGAGACCTA	59	170	Y	P	Y	****
BrgMS265	AC189379	KBrB049N17	A9	(AG)28	AGGTCTCATCGCTATCTGTCGT	60	CAACTATTCCAAGAAAACCCCA	60	308	Y	P	Y	***
BrgMS666	AC189379	KBrB049N17	A9	(TA)16	GTCAAGGAGACTAATCATCGGC	60	GAGCACCATGCGATAAATCATA	59	382	Y	P	N	**
BrGMS2980	AC232492	KBrB050C17	unassigned	(AG)23	GTCATCTTCACAGCTTCCCATT	60	GACGTCGTAGACAGAGCAAGG	60	198	Y	P	Y	****
BrGMS2981	AC232492	KBrB050C17	unassigned	(AG)9	GAAAGAACCAAAGAGCAAAGGA	59	CGTCATCTACGCAAACTAGGTG	59	211	Y	P	Y	****
BrgMS264	AC189380	KBrB050K06	A5	(TA)28	TCCTTCTGATTCCCTTTTGCTA	60	TACTTCGGTGCATTGATCTTTC	59	245	Y	P	Y	***
BrGMS2984	AC232493	KBrB051E01	A3	(AT)12	ACCAGCAAATGGTTATGGAAAC	60	GATTTGGCTCCAGCTCCTACTA	59	185	Y	P	Y	****
BrgMS263	AC189381	KBrB051E13	A6	(GA)12	GTTGATGGTGATGACGAGCTT	60	GGTTTTGGAGTTTGTTAGCCAG	60	261	N	N	N	*
BrgMS664	AC189381	KBrB051E13	A6	(TA)19	ATTGATTTCAGGTCCGATGAAG	60	CCTCCCTTGTTCTATATTGCGA	60	359	Y	N	N	**
BrgMS262	AC189382	KBrB051H12	A6	(AT)25	TTCTCTGATTCTCAAGTGCTCATC	60	GTTCGATTTTAGTTTGGTTCCG	59	312	Y	N	N	****
BrgMS663	AC189382	KBrB051H12	A6	(TTA)7	AACGCTCAAGAAGACGGTTTAG	59	ACCAGGATTAAAGGACGAGTTG	59	380	Y	P	Y	***
BrgMS261	AC189383	KBrB051I12	A5	(TTTG)7	CTTCTCCTTGTCCATTCCACTC	60	TCACTCTTGTTGTCCCTGAAGA	59	343	N	N	N	*
BrgMS662	AC189383	KBrB051I12	A5	(TA)14	TGGTGAGGGTTTTGAACAAT	57	AAATCTGTCCTTTTCCCCAA	58	372	Y	N	N	****
BrgMS260	AC189384	KBrB052E10	A5	(CT)16	TCAAAAGGAGAGAGAGAGAGAGAGA	59	GAAAAGTAGGCGAGAACCTTGA	59	193	Y	N	N	****
BrgMS259	AC189385	KBrB052E19	A8	(CA)13	TTTCCAAGTTCATGTGCTAACG	60	GCTGCATTCCTCTCTCTCTCTC	59	316	Y	N	N	****
BrgMS661	AC189385	KBrB052E19	A8	(AT)13	ATCATTTGGGTTCAGCTTGATG	61	AATCTGTCCTGTAGCTTTGGGG	61	308	Y	P	N	****
BrgMS258	AC189386	KBrB052L10	A1	(CT)16	ATCCAAATCACACAACCTCCTT	59	CCACCTCGTACTCATTCTCCAT	60	256	Y	P	N	***
BrgMS660	AC189386	KBrB052L10	A1	(AG)17	CACTAACCGAATCACGAATCAA	59	GGATTAAAGGGAGGAGCTTTGT	59	346	Y	N	N	****
BrgMS257	AC189387	KBrB052N08	A3	(TG)13	GGAGATGCGAAATAGGGTTGTA	60	GATGGTGCTTACGATGGTGTTA	59	363	Y	P	Y	***
BrgMS1362	AC189388	KBrB053D06	A2	(TA)12	GCAAAATGGGAAGACCAATTAC	59	AGAATGCGACGATACCTTTAGC	59	247	Y	P	Y	****
BrgMS256	AC189388	KBrB053D06	A2	(GAG)7	CTTCCAGATTCACTGCCTTCTC	60	AGCTTAGGTTTTGGCTTGTTGA	60	354	Y	P	N	****
BrgMS659	AC189388	KBrB053D06	A2	(TA)12	CTCCTCTTTTCCCAATCTCTCA	59	GGAGAAACCACTTGGAATGCT	60	399	Y	P	Y	***
BrGMS2996	AC232496	KBrB053E08	A3	(AT)27	AATGGACCGCTATGTTATGGAT	59	CGCGTTATTAATATGGGCAGTT	60	216	Y	P	Y	****
BrgMS255	AC189389	KBrB053J19	A9	(AAG)7	AGAAGACGAGGAAGATGCAGAC	60	ATGGAGAAGAGAAGCCATTACG	59	334	Y	P	N	***
BrgMS658	AC189389	KBrB053J19	A9	(ATA)7	TTTAAGATTTCCTGAAGGGCTG	59	ATCAAACAACTAACCAAACCGC	60	346	Y	P	N	**
BrgMS254	AC189390	KBrB053L06	A8	(TC)39	ACGGGCAGATCAAGAAACAG	60	ATGAGACGCTATGCAGTCATGT	59	341	Y	P	N	***
BrgMS657	AC189390	KBrB053L06	A8	(TA)24	GTATATTTGTGTATCCGCCCGT	59	CTCGTGTCTCAGGTGAAGAATG	59	344	Y	N	N	****
BrgMS253	AC189391	KBrB054G07	A3	(AT)12	TTTGGCTATAAGTCATGGGAAC	58	CGCAAAAGCATCAGTTTCA	58	289	Y	P	Y	****
BrgMS252	AC189392	KBrB054N05	A3	(GA)13	CCGTAGGCAGGAAGGAGTAA	59	TCTGGAGTCTTTTGTATGACGC	59	123	Y	P	N	****
BrgMS251	AC189393	KBrB054O10	A2	(AG)19	ACGCATGTTGTAGATCGAAGTC	59	AGTCTCTCATACGGCTCTCCAC	59	349	Y	P	N	****
BrgMS656	AC189393	KBrB054O10	A2	(GA)12	ATTCAACCCTTGTCACCCATTA	60	GATCGTCCTCATTGTTTGGATT	60	399	Y	P	N	****
BrgMS250	AC189394	KBrB055G10	A3	(GAA)8	GGTTTCATCATCAGCCTTCTCT	59	CATTCCCAAACATGCCTTCTAT	60	287	Y	P	N	***
BrgMS655	AC189394	KBrB055G10	A3	(CAC)7	AGCTGAAGAAGCTAAACATCCG	60	AAAGACACAAAACGAGAAACCC	59	396	Y	P	N	***
BrgMS249	AC189395	KBrB055K07	A7	(AT)17	TTTTGGCTAAGTCCTTGGAAGA	60	TTCACATGCCTAGTTGTTGGAG	60	323	Y	N	N	****
BrgMS654	AC189395	KBrB055K07	A7	(TC)10	TCTGCCTTGCATATTCCTTGTA	59	AACGGAGAAGGTTCATTAGCAC	59	391	Y	P	N	****
BrgMS248	AC189396	KBrB055N13	A3	(TGT)7	CTCTTATACTTGCGGCTTTGTG	59	CTCCTGAGATGGAGAGCAAAAT	59	340	Y	P	N	****
BrgMS247	AC189397	KBrB056C05	A4	(AAG)21	TCACAATGGAAGAATGGAAGTG	59	ATGGGAAAGACAAAGGAAGATG	59	225	Y	N	N	****
BrgMS246	AC189398	KBrB056G23	A8	(TA)29	TACTTTGCTGGATTTGTGTGGT	59	TTCACTGGTCGAAAGATTGATG	60	367	Y	N	N	***
BrgMS653	AC189398	KBrB056G23	A8	(AAT)8	AGGAAGGAAATTGTGATTGCTC	59	TGTAAAAGAGGTGTGGATTTGC	59	240	Y	P	Y	****
BrgMS245	AC189399	KBrB056I08	A3	(AAG)8	GCTGTTACCTTTCGTTTTCACC	60	GTATCAAGCATTAGGAGGGCAC	59	369	Y	N	N	***
BrgMS652	AC189399	KBrB056I08	A3	(TA)11	TAGTGTCTCATTTCGGGTCGTT	60	TGGTGTTACTTGGTACGGTGAG	59	319	Y	N	N	**
BrgMS244	AC189400	KBrB056L15	A7	(GAG)8	GAGATAAACGTGGACCGAACTC	60	TAGGTAGGTGATGATGTCTCGC	59	363	Y	P	N	***
BrgMS243	AC189401	KBrB057E05	A7	(GA)10	TTCAGATTCAGGCGAGTAAACA	59	CATCAATCCTCTCGATCACAAA	60	343	Y	N	N	***
BrgMS242	AC189402	KBrB057L05	A2	(AG)25	TGTCCACCCATATTTAGAATCC	57	TGCAATAAGAGAGAGAGAGAAAGAG	57	368	Y	N	N	***
BrGMS3024	AC232504	KBrB057N22	unassigned	(AT)20	CAGAAATGAGCTGTTTGCTCTG	60	CAATCCAGCAGAGCTAGGCTAC	60	214	Y	P	Y	****
BrGMS3027	AC232504	KBrB057N22	unassigned	(TCT)5	GAGGACAAATAAAGAGCGATCA	58	ACAGTCTCGACTTCAACAATCG	59	183	Y	P	Y	****
BrgMS240	AC189404	KBrB058F21	A3	(TA)24	TTAATCGGGTCTTTACGGTCTG	60	CTGGCAAAATCTGTGACCACTA	60	347	Y	P	N	****
BrgMS241	AC189404	KBrB058F21	A3	(AT)12	AAAAGTGGTGGTTGCCGAT	60	TTATTGTATTCACGTCCAACGC	59	196	Y	N	N	**
BrgMS651	AC189404	KBrB058F21	A3	(CTCA)5	TACGCGAGAGTGTGAGAGAGAG	59	TAGGCCCATTGAAACCATCTAC	60	335	Y	P	N	****
BrgMS239	AC189405	KBrB058M10	A8	(CTT)7	AGCCCACTTTACTGACAACTCC	59	GGTTCACTACCACCAACTTTCC	59	184	Y	N	N	****
BrgMS650	AC189405	KBrB058M10	A8	(TA)12	TGGTGAGGGTTTTGAACAAT	57	TGCGGGTGGAAATCTAGTC	58	366	Y	N	N	**
BrgMS238	AC189406	KBrB059A03	A3	(AT)13	CCAACCATTTCGTTAGTCAACC	60	AGAGAATAAAATCCAGACGCCA	60	381	Y	P	N	****
BrgMS649	AC189406	KBrB059A03	A3	(AAAG)5	CAACATCTCCAGGGCTTATGA	60	ATTCGGGTTCTAATCGACTGAC	59	387	Y	P	N	****
BrgMS237	AC189407	KBrB059G16	A8	(CGT)10	TTTTGAGATCCATTGTCCACAG	59	TTCTTCTTCTCGTTTCTCCGTC	59	380	Y	N	N	****
BrgMS648	AC189407	KBrB059G16	A8	(TG)11	GTCATGCTCACCACCTGTATGT	59	TCAGACCACTATCTTCGGATCA	59	251	Y	N	N	***
BrgMS236	AC189409	KBrB059L17	A2	(AGA)17	AGGTGGAAGAGTGAGAGAGTGG	59	GAGGTAGTGTCTTGTGTTCCCC	59	270	Y	P	Y	****
BrgMS647	AC189409	KBrB059L17	A2	(TA)10	CCTACTACCCACAATCTGCCTC	60	AGCTGAGAGGATGAACCAATTC	59	181	Y	N	N	***
BrgMS235	AC189410	KBrB060D14	A10	(AC)10	GATAGAGTGCTGTCCAGTTTGC	59	TTCTTCTTCTTCCAGCTTGGTC	59	312	Y	N	N	**
BrgMS646	AC189410	KBrB060D14	A10	(TA)15	ATCATATAAACCCAGAGAGCCG	59	TAAGACGGGAGGTAGACCAAAA	59	396	Y	N	N	****
BrgMS234	AC189411	KBrB060E11	unassigned	(AG)13	TTTTGACTCCGGTTTCTCCTAA	60	GGTATAGAACTGACGAGCCGTT	59	294	Y	P	N	***
BrgMS233	AC189412	KBrB060F02	A4	(CT)11	TGGAGATAGTGAAGCAGTGGAA	59	GTGCTGGAAGTGGAACCTTTAC	60	325	Y	P	N	***
BrgMS645	AC189412	KBrB060F02	A4	(GAC)7	TTCTTCTTCTCGTCTCTCCGTC	60	TTTTGAGATCCATTGTCCACAG	59	398	N	N	N	*
BrGMS3041	AC232509	KBrB061C02	A3	(CT)10	TCACTCACGACTTCATCCTACG	60	ACCAGAAGGTTACAGAGGTGCT	59	178	Y	P	Y	****
BrGMS3043	AC232509	KBrB061C02	A3	(AGT)5	AGAAGAGGAAGGATTGGTAGGG	59	GGATTCCTTGTTTGACCATTG	59	201	Y	P	Y	****
BrgMS232	AC189413	KBrB061E18	A6	(TC)11	TAAATCGGGAATCTTATCAGCC	59	CCGGATCATATAAAGGCAAGAG	59	364	Y	N	N	***
BrgMS644	AC189413	KBrB061E18	A6	(AG)10	GTTCCACTATCCAAGACGGTTC	59	TGATGGTATTATGGGTTTGGGT	60	379	Y	N	N	****
BrgMS231	AC189414	KBrB061K11	A7	(CT)21	TGAACCACCAACGTGTTCTTAC	59	TTTCCCTAGATCCGCTGTCTTA	60	232	Y	P	Y	***
BrgMS230	AC189415	KBrB061L05	A1	(AT)23	TCATAGCGACAAAAGTGACAGG	60	AGAAGCCTGAACTAAATCACCAAC	60	281	Y	N	Y	**
BrgMS229	AC189416	KBrB061N03	A5	(TC)30	CTGCCTCCTCCAACTTTCTTTA	59	TTCACTGGTCTCCTCTCTCCTC	59	370	N	N	N	*
BrgMS643	AC189416	KBrB061N03	A5	(GT)13	CGTAGGAGAAACATAGGGCACC	62	CCCACTCCCGTATAATTTGCTT	61	398	Y	P	N	****
BrgMS228	AC189417	KBrB062J16	A6	(AT)20	TTGCTAGAGATCACGAAAGCTG	59	CGAACTTGAAAGCCAGTAATTCTC	60	330	Y	P	N	****
BrgMS227	AC189418	KBrB063C05	A10	(AG)19	GAAATGTATTGTTACCGGAGCG	60	ACTGTTACTTCTTCTGGAACCACC	59	242	Y	N	N	****
BrgMS642	AC189418	KBrB063C05	A10	(TA)14	AGCAGCCATAACATGAAGACG	60	AGGGATCTGAAGAAGGAACACA	60	277	Y	P	N	****
BrgMS1773	AC189419	KBrB063G23	A5	(AT)13	TGTGTAAGAGAAGGGTATCTCACG	59	TACATTTGTCAGGTGGCTGAGT	59	344	Y	P	Y	****
BrgMS1774	AC189419	KBrB063G23	A5	(GA)10	GCAAGTTACAAGCTACCCCTTT	58	AAGCGGAGGAGGTTAATGTAGA	59	297	Y	P	Y	****
BrgMS226	AC189419	KBrB063G23	A5	(GA)27	CCGTCGATGAACATAACAAGAA	59	AAGATCAGAGGGAGTGATGGAA	60	378	Y	N	N	**
BrgMS641	AC189419	KBrB063G23	A5	(AT)15	CTCACGTAAAACTATATCTAAGCGG	57	CATTTGTCAGGTGGCTGAGTA	58	330	Y	N	N	**
BrgMS225	AC189420	KBrB063K02	A9	(CT)25	CGGCAGAAAGAAAGAAAGAGAG	59	ACCAAACCAAAAGGAGAGTCAA	60	283	Y	P	Y	****
BrgMS640	AC189420	KBrB063K02	A9	(TA)17	CACGAATTTTGGTTCTTCTTCC	59	CCTGACCCTTTAGTTGATGAGC	60	365	Y	P	Y	**
BrgMS224	AC189421	KBrB063M04	A9	(CAA)8	GCTCTGAATCTATCGGGGACTA	59	CACACATCTCTCGCTCATCTTC	60	205	Y	P	N	**
BrgMS639	AC189421	KBrB063M04	A9	(AT)17	ATCATTGTCCCCACATTTTCTC	60	GTTGGATGTTGTTTGGTTGATG	60	371	Y	P	N	****
BrgMS223	AC189422	KBrB063M21	A4	(CT)81	TGCCTCTTTAGTCCTTACCTTG	57	CGTTGGAGACATGCAAATG	58	400	Y	N	N	***
BrgMS638	AC189422	KBrB063M21	A4	(TA)30	CAGTTGGTGGTCTCTGGACAT	60	ACGTCATCAAACGAAGATTGC	60	331	Y	P	N	****
BrgMS9	AC189424	KBrB064L11	A3	(AT)26	CAGCAACCAAATTCCACCTACT	60	TGAGTGCCTAGAACGAGATCCT	60	371	Y	P	N	**
BrgMS2125	AC189426	KBrB065N19	unassigned	(AAG)7	GAGAGAGGGGAAAGGAATAATCA	59	TATGTTATGTGGTGGAGAGGCA	60	255	Y	P	Y	****
BrgMS222	AC189426	KBrB065N19	unassigned	(AAG)7	CGGTGATTTGATAACGCTAGAA	59	TGAATCTTGGAGGGGTACAGTT	59	399	Y	N	N	***
BrgMS637	AC189426	KBrB065N19	unassigned	(CT)12	CAGGGAGTCTAGGGTAGTTCCA	59	AATCGCATTCTCAAGGTAATCC	59	325	Y	P	Y	****
BrgMS221	AC189427	KBrB065N20	A6	(TC)23	GCATCGCAACTAAAAGTAAGCA	59	ATATCCGAACCAGCATCAGAAC	60	319	Y	N	N	****
BrgMS636	AC189427	KBrB065N20	A6	(TA)17	AATGTTAGGGACGGCAGTT	57	TTTTCCGCTGATGTGGAC	58	400	N	N	N	*
BrgMS635	AC189428	KBrB066A08	A1	(CTC)7	GTGTTTCTCTTCAACGCCTTTT	59	CACAAAGAATCCCCACAGATTT	60	298	Y	P	N	****
BrgMS634	AC189429	KBrB066M16	A9	(AT)31	TCACGCTTGGTTAAAGGAAACT	60	TGCATCCACACTTCTTATGTCC	60	303	Y	P	N	***
BrgMS633	AC189430	KBrB067F22	A10	(AT)29	ATAAAACATACGAATCCGGCAC	60	GATTGACTCTTCCTCGGACACT	59	353	Y	N	N	****
BrgMS216	AC189431	KBrB068B07	A10	(ATG)9	ACACGGGCTACAAAACAAGAGT	60	ATGCTTCTGATTTAACCTGGGA	59	283	Y	P	N	****
BrgMS217	AC189431	KBrB068B07	A10	(ATT)12	CATTCCGCCTAAGCTCATTAAC	60	CAATTTCACCTGCACCTAGTCA	60	135	Y	P	Y	****
BrGMS4509	AC189431	KBrB068B07	A10	(TA)8	AATTCAGTCCCTACATCCAAGG	59	ATATGGAGAGGCCAATGAGTGA	60	211	Y	P	Y	****
BrGMS4511	AC189431	KBrB068B07	A10	(TA)7	ACAACCATGGACTCCCATTAAA	60	CAAGTTGGTGCTCCTAAATTCC	60	198	Y	P	Y	****
BrGMS4513	AC189431	KBrB068B07	A10	(ATA)12	ACCAGTCTCCATAACTCGGGTA	59	TAGCACATGCATTAGCACACTG	59	199	Y	P	Y	****
BrGMS4514	AC189431	KBrB068B07	A10	(ATC)9	CTTTCACAACTCACCAGTGCAT	60	TGTTGTTCCATGTCACACCTTT	60	202	Y	P	Y	****
BrgMS932	AC189431	KBrB068B07	A10	(GAT)8	CACATGCAACAAAACTAGAGTCG	59	GTAACCTGGGAAGTGAAGATGG	59	220	Y	P	Y	****
BrgMS215	AC189432	KBrB068E07	A3	(CT)32	GATTTACTTTTAGGTCAACGGAGTG	59	GACAACCCATGCACCTTTATC	59	362	Y	P	N	****
BrgMS214	AC189433	KBrB068H20	A3	(CT)24	CACAGGTTATGAGCAAGTTCCA	60	GCTTATTCAGGGTCAAGCATGT	60	224	Y	N	N	****
BrgMS632	AC189433	KBrB068H20	A3	(GAT)8	GGTTCATATTCAGGCTCAGGTT	59	CACTCAGGAGAACAGAGCAAAA	59	317	Y	N	N	**
BrgMS213	AC189434	KBrB068I07	unassigned	(GA)10	AAAGAGAGAGGCTGCAAGACTG	60	GTTTGTGTTAGCTGCACCAGAG	59	286	Y	P	N	****
BrgMS212	AC189435	KBrB068K17	unassigned	(TCAT)5	GAACTCCACCATCTCCTCGTAG	60	CCAGATTTCACTCTCGTCCTCT	59	216	Y	P	Y	****
BrGMS4454	AC189435	KBrB068K17	unassigned	(TC)9	ATACTCAAGTGCTGCCTTGTCA	59	GGCAAAGAGAAGTGAGACCAAT	59	210	Y	P	Y	****
BrgMS211	AC189436	KBrB069A15	A1	(GAA)9	GGGGTGTGTTTGAACGATAGAA	61	CAAGGGTTTAAGGAACAAGCAA	60	381	Y	P	Y	***
BrgMS210	AC189437	KBrB069A23	A9	(AC)13	AATGACTGTGTACGGTGGTTCA	60	TGAGTAGGGATTTCCAAGATGC	60	304	N	N	N	*
BrgMS631	AC189437	KBrB069A23	A9	(TA)15	CTGTAAATCTCCTCCGGTTTTG	59	GAAATGATGGGAAGGCAAGTAA	60	246	Y	N	N	****
BrgMS1375	AC189438	KBrB069F08	A2	(TA)12	GGTCCACTGTTTCTACGAGTGTT	59	GTTTTCTTGACCCGCTTATGAC	60	337	Y	P	Y	****
BrgMS1376	AC189438	KBrB069F08	A2	(TA)12	CATTGCTGCTACATTTCTGCAT	60	CGAAGGAGAACAAAAGGAACAC	60	296	Y	P	Y	****
BrgMS209	AC189438	KBrB069F08	A2	(AGA)10	CTTGTTGTCACTTTAGAACCACTTG	59	GTTTCATCTCCAGGTTACAGGAT	58	210	Y	P	Y	***
BrgMS208	AC189439	KBrB069G15	A5	(AT)14	ATGAGCATTCGGTTAGGTTTTG	60	TTAGGCTGGACATGAAAAGTGA	59	365	Y	N	N	**
BrgMS630	AC189439	KBrB069G15	A5	(TATT)6	ACAGTGCGACACCTTGGATACT	60	TTGTTACTCAAACGGCATCATC	60	209	Y	N	N	**
BrgMS207	AC189440	KBrB069I05	A1	(GA)42	GATTAACCCAATGAGAAACCCA	60	ACGCTCTCTTCTATCTTCACCG	60	344	Y	P	N	***
BrgMS629	AC189440	KBrB069I05	A1	(AT)14	GTGCTTTCTGCGTTATTTCTCA	59	TTACGACCACCAACTAGCAAAA	59	343	Y	P	N	****
BrgMS206	AC189441	KBrB069M23	A3	(AT)19	AGCTTTGTGTGTTGATGGAATG	60	GCCTTCGAGTTTCGTTCTCTT	60	392	N	N	N	*
BrgMS628	AC189441	KBrB069M23	A3	(TA)23	TCTGAGGTTTTCCAAAGGCTAC	59	TACACATACAAGCGCAACAACA	60	171	Y	P	N	****
BrGMS3321	AC232588	KBrB070F08	A9	(GA)12	ACGTCGAAGGTACCAGAAACTC	59	CCCACATTCCTTAGTTCACTCTC	59	237	Y	P	Y	****
BrGMS3322	AC232588	KBrB070F08	A9	(AG)9	CACAACAGAAACAGGTGGAAGA	60	GGTGAAGAGCATCCTCCATAAA	60	197	Y	P	Y	****
BrgMS205	AC189442	KBrB070J05	A2	(AT)13	CGAAAGTCGAGTGAAAGTGTGA	60	AATTATATTGTCGATGCGGGG	60	395	Y	N	N	****
BrgMS627	AC189442	KBrB070J05	A2	(AGA)7	CTTGTGAAACGAGGAATTACGG	60	AATGGCGGCTTGTTAGTGTATT	59	196	Y	P	Y	***
BrgMS204	AC189443	KBrB070J11	A2	(TA)22	TCTGTGTGCAGGAGAAACTGTA	58	AGATCGTGAGTTCTTGGATGAC	58	281	Y	P	Y	****
BrgMS626	AC189443	KBrB070J11	A2	(TTCGG)6	CCTTAATGTTCGTCGTTTATGC	58	AACCATATCCAAATCCTACGG	57	393	N	N	N	*
BrgMS203	AC189444	KBrB070J23	A9	(TC)35	CTTGGGAAACCAAAACTTGAAC	59	CCGTCTTATGCGACTTCTTACC	60	377	Y	N	N	****
BrgMS625	AC189444	KBrB070J23	A9	(AT)24	TTGCTCCAACTCCAACAAGTC	60	CCAGTCTAAAATCTGAACCCGA	60	295	Y	N	N	****
BrgMS202	AC189445	KBrB070L01	A7	(TC)23	ATCGCCTCAACACACAGTAAAA	59	TTAGCAAGCATTGATGAAGAGC	59	300	Y	P	Y	****
BrgMS624	AC189445	KBrB070L01	A7	(AT)15	AAACTGAATGTCGCGGGTT	60	AAAGTGGCTTGCCTGTGAATA	59	206	Y	N	N	****
BrgMS201	AC189446	KBrB070M16	A3	(AGG)13	CGACCTCTGAATGCAATGTTTA	60	CCCTAAATGGGTGTATCCTTGA	60	279	Y	P	N	****
BrgMS461	AC172863	KBrB070M24	A9	(TG)16	GTTTTGACCCTGCACAGAGAAT	60	GCTAGGAAGCAGAAAATGATCG	60	299	Y	N	N	***
BrgMS823	AC172863	KBrB070M24	A9	(AT)22	CCCCGCATAGTTTGTCAGTT	59	GGAGAAGCACGAAATAGACAGG	60	290	Y	P	N	***
BrGMS3072	AC232518	KBrB071A06	unassigned	(AG)14	TTTGGTTGAGTGATTGCAGAAG	60	AAACAGAGGACGAATTGAGAGG	59	205	Y	P	Y	****
BrGMS3075	AC232518	KBrB071A06	unassigned	(TG)10	ATTATTCGTGGCGAAAGTATGG	60	CAAACATCTCTCAACGTGCTTC	59	215	Y	P	Y	****
BrgMS200	AC189447	KBrB071H12	A5	(TC)30	GGCTAGGAACTGAAGGGTCTTT	60	TGCCAGAGATACTAAACCACCA	59	375	Y	N	N	****
BrgMS623	AC189447	KBrB071H12	A5	(TA)16	CCGCCATGAGTGTTTACTTG	59	TCATTATTTACCCTAGCGCCAT	59	152	Y	P	Y	***
BrgMS199	AC189448	KBrB071K22	A2	(TA)17	TGACATGGGGTTGTTTTCG	60	CCTTGATCGGAGTTTTGACTTT	59	388	Y	N	N	****
BrgMS622	AC189448	KBrB071K22	A2	(AT)10	GAAACAGGGTGCATGATTACAA	59	TAAATGGGTATCGGTCGTCTTC	60	357	Y	P	Y	***
BrgMS198	AC189449	KBrB071M14	A4	(AAG)7	AGCATTTGAGACCATTCCAAAC	60	CTAACCACGTTCACTCCATCCT	60	226	Y	N	N	**
BrgMS621	AC189449	KBrB071M14	A4	(AAGA)5	AGTTACGGTTGCTCTCTACGCT	59	TCACATGCTATTTCAACGCTCT	59	296	Y	N	N	****
BrgMS197	AC189450	KBrB071M18	A2	(GAA)8	GGAGGAAGAAGAAGTGTGTGGA	60	GAACTGAGAGGAGAGGCTTTGA	60	389	Y	N	N	****
BrgMS620	AC189450	KBrB071M18	A2	(AT)15	TCATCTGTGTCTAGGGCTGG	58	AGATTAAACCGTGGAGTTTCCT	58	150	Y	N	N	****
BrgMS196	AC189451	KBrB071P24	A3	(CT)14	TAACGGCTCTCTCTAGGGTTTG	59	GTAGTGATTGGTTGGGGACATT	59	326	Y	N	N	***
BrgMS619	AC189451	KBrB071P24	A3	(AT)14	AATTAGACTGCGACACTCCACA	59	AAATGGGTCTTTGACTTTGAGC	59	284	Y	N	N	**
BrgMS195	AC189452	KBrB072E02	A9	(ATAG)5	GAAAATGTTTAAGCCCGCATC	60	CATAAAACGCAGGATTGGCT	60	312	Y	N	N	****
BrgMS618	AC189452	KBrB072E02	A9	(TA)10	AAGAGAGATTGTTCAGCCAAGG	59	GGTTCGGTTTGTTTCAAGGAT	60	360	Y	P	N	****
BrgMS194	AC189453	KBrB072G16	unassigned	(CT)11	GGTTTTGGAGTTTGTTAGCCAG	60	TAGCTGATTTACTGAACGGACG	59	327	Y	N	N	****
BrgMS617	AC189453	KBrB072G16	unassigned	(AT)20	GTTTGTAGCTGCGGTTCTGTTT	60	GGTTTCACTTTGGCTTTACTGC	60	315	Y	N	N	***
BrGMS3076	AC232519	KBrB072K21	A3	(GA)8	AAAGCCCTAAATCGAACCCTAA	60	CCCTGACGAAATATACACCTCA	58	197	Y	P	Y	****
BrgMS193	AC189454	KBrB072L17	A5	(AT)17	GTGCTATCATTCCCTCGTTTTC	59	ATCAGTTTAAGATGGTCTAACTCGG	59	399	Y	N	N	***
BrgMS616	AC189454	KBrB072L17	A5	(TA)11	ATTCGTCCATTCCCATCAGTTA	60	AAGATTTGTGAAGCGTAAAGGG	59	397	Y	N	N	***
BrgMS192	AC189455	KBrB072L19	A5	(CT)15	AAGGGTAGAGATTGAAGCAACG	59	AAACGAAAAGAGGATCTGAGGA	59	296	Y	N	N	***
BrgMS615	AC189455	KBrB072L19	A5	(AT)13	AAGTACGGATTGTTTCTTTCGG	59	TGGATACCTGAATGTCTATGCC	58	295	Y	N	N	****
BrgMS191	AC189456	KBrB073D09	A9	(AG)23	CTGCCTGTAGAGCTGGATTCTT	60	GGAACAAAAGGAAGTGATGGAA	60	358	Y	N	N	****
BrgMS614	AC189456	KBrB073D09	A9	(AT)18	TTGGTGATCTCTTTGACCAGC	60	CATAGTCATCGTTTCCCTTTCTG	60	257	Y	N	N	***
BrgMS190	AC189457	KBrB073E19	A9	(CT)13	GCAGTTTTCTTTGATTGTGCAG	59	TAGTATTCTTCCCATCAGCCGT	59	288	Y	N	N	****
BrgMS613	AC189457	KBrB073E19	A9	(TA)17	GCTACGTTTCTCCTCAATGCTC	60	GTTCAAAAGAATATCAGACAACCCC	61	319	Y	N	N	****
BrGMS3080	AC232520	KBrB073E20	unassigned	(AT)17	TGTTCAGTACTCTGGCATGAGG	60	TAGATTATCACGCTGCAGGCTA	60	198	Y	P	Y	****
BrGMS3081	AC232520	KBrB073E20	unassigned	(GA)15	CGTATCAAACGATTCACATTGG	60	ATCCGATTCTCACTCCCATCT	59	206	Y	P	Y	****
BrGMS3082	AC232520	KBrB073E20	unassigned	(AT)14	TGAAGCCAAATATCAAGAGAGG	58	ACCTAAGCATGCATTTGAACG	60	197	Y	P	Y	****
BrGMS3083	AC232520	KBrB073E20	unassigned	(AT)12	CTTCTTTGGTGAAATTGCCTCT	59	CCCTAAGCAAGCTGGTATGAAC	60	213	Y	P	Y	****
BrgMS189	AC189458	KBrB073F16	A7	(TGA)7	CTCCATTCCATCATCATCCTTT	60	ACTCCCACCAAGAACTACAAGC	59	240	Y	P	Y	****
BrgMS867	DX065627	KBrB073H13	A8	(TA)19	AGCCACCACAAGCATCTAAGTT	60	CACGAAGTGGAATTATGTTTGC	59	330	Y	P	Y	***
BrgMS188	AC189459	KBrB073K15	A7	(TC)15	TGAGGACGAATCCCTAAGAAAA	60	AAGTTGATGTGTGAAGGGGAAG	60	348	Y	N	N	****
BrgMS187	AC189460	KBrB074G23	A8	(CGT)7	GTCCACAGATGCACAAAACTTC	59	TTCTTCTTCTCGTCTCTCCGTC	60	356	Y	N	N	****
BrgMS612	AC189460	KBrB074G23	A8	(AAAT)5	TGCTCTTGGACCTTCTTTTGAT	60	AAACTCCTCTTGCTAGTCGCTG	60	309	Y	P	N	**
BrgMS186	AC189461	KBrB074J14	unassigned	(AG)13	GCGCAAGGTGTTTGATAATGTA	60	AGCTCAACTGGATTCATGGTCT	60	191	Y	N	N	***
BrgMS611	AC189461	KBrB074J14	unassigned	(TC)13	AGCAAGGTCAAGGAAGACACTC	59	TAACTGAACGAGCATTAAGCGT	59	209	Y	P	Y	****
BrgMS185	AC189462	KBrB074J19	A9	(TA)18	CGTCATCCCCTAGACCAAG	58	AGGTGCTATTTTGGGAACAA	57	267	Y	P	N	***
BrgMS610	AC189462	KBrB074J19	A9	(TA)13	CGAGTAAAAGTAGATGGTAGGTGAA	58	GGTTTCTTGCGTGGTGTATT	57	358	Y	N	N	***
BrgMS184	AC189463	KBrB074K06	A3	(AG)11	CCCCTTCCCTTTTAGTCTTTTC	59	ATTTGCCAGAAACAGCACACTA	59	305	Y	P	N	****
BrgMS183	AC189464	KBrB075L03	A8	(AT)17	ATTCTGTTTTGGTTAAGCGTGG	60	GCAAGAGACGTTAGCGAGGATA	60	397	Y	N	N	***
BrgMS609	AC189464	KBrB075L03	A8	(TCGGT)5	ATGGCTGTGAACTTGTGATGTG	61	CGGATGTTGGAAAGATGAGATT	60	342	Y	P	Y	***
BrgMS608	AC189465	KBrB076B03	A6	(AT)28	GTTAAAACCTGGGTGGTGGTG	61	ATAGGAGATGCACACGAGGGTA	60	248	Y	N	N	****
BrgMS181	AC189466	KBrB077F22	A8	(AG)18	TGCCCATTCATTACACATCATC	60	TTACAAACGACGGGAATCTAGTG	60	162	Y	N	N	***
BrgMS607	AC189466	KBrB077F22	A8	(GCT)9	GGCTTTCATCGAATATGTTTCC	59	GCTGCTGTTGTTGTATGTGTGA	59	219	Y	P	Y	***
BrgMS180	AC189467	KBrB077L14	A5	(CT)19	CTTAAATCGCTTCTGGGCTTC	60	GCAAGACAGAGACACATCTTCG	60	334	Y	P	N	***
BrgMS606	AC189467	KBrB077L14	A5	(AT)19	CGGGTTGGTGGATTTTGA	60	GCTAACCAGCGGATTGTAAAGT	59	384	N	N	N	*
BrgMS179	AC189468	KBrB078A03	A1	(AG)13	GCAGAGGTACATTCAGCAACAC	59	GTCTTTCATTCCCACTGTCGAT	60	328	Y	N	N	**
BrgMS605	AC189468	KBrB078A03	A1	(AT)23	GTGGATTTGCTCTATTTGGGAG	59	TCTCTTCTCTCTCTTGCACGG	59	343	N	N	N	*
BrgMS178	AC189469	KBrB078G17	A9	(AG)45	ACCGTACAATAACCGAAACAGG	60	AGATCCATAAACACAACACCACC	60	392	N	N	N	*
BrgMS604	AC189469	KBrB078G17	A9	(TA)13	AGAAGCCCTAGTTACCTCCAGC	60	TTTGATGAAGAAGATGAGCCTG	59	221	Y	N	N	**
BrgMS177	AC189470	KBrB078H21	A2	(TA)29	GTCACAATACCATGAAACAAGCAC	60	TGCGACTAGGTTGAAAAGCAG	60	300	Y	P	N	****
BrGMS3098	AC232524	KBrB079E08	A3	(CAA)7	CACATGAAACATCCACGTAACC	60	AGGATTCTAACCTGACCAACGA	60	200	Y	P	Y	****
BrGMS3099	AC232524	KBrB079E08	A3	(AGA)7	CTCCCGATATAGAAACCAATCG	59	GGTTCACGCCACCTATAGAAAC	59	198	Y	P	Y	****
BrgMS176	AC189471	KBrB080C12	A3	(TG)25	AATCACACAGATATACACACCAGCA	60	GCTTGAGGCTTTTCACATTCAT	60	326	Y	N	N	****
BrgMS602	AC189471	KBrB080C12	A3	(AT)29	CATATTTTAAGGACGGCATTGG	60	AACGAACGTAGTGGTATCTGACAA	59	273	Y	N	N	***
BrgMS175	AC189472	KBrB080E18	A1	(CT)12	CAGTTGTATTTAGTGCCCACAGA	59	GTGAGGAATGGATTTTGGTGAT	60	248	Y	P	N	****
BrgMS601	AC189472	KBrB080E18	A1	(TA)19	GCTCTTTGTGTAATTGGGCTTC	60	CCTTCTTGTGGCATTCAGTGT	60	336	Y	N	N	**
BrgMS600	AC189473	KBrB080E24	A10	(AT)12	ACACGTCGCTTTGGTCCTAC	60	CGCCTATTGCATTGATACCAC	60	376	Y	P	Y	****
BrgMS599	AC189474	KBrB080J15	A3	(TC)14	CTAAGTGTTTTGACGGCAGAGA	59	ACAAACCTATCTGAACCCTGGA	59	241	Y	N	N	****
BrgMS172	AC189475	KBrB080J22	A1	(AGA)7	CACAACAACCTTCTGCTCACTC	59	GCTCTCAATCGCAAACAAAAG	60	367	Y	N	N	****
BrgMS598	AC189475	KBrB080J22	A1	(AT)16	ACCCGGAATACCTCAAAAGATT	60	GTTACATGCAGCCAACACATTT	59	280	Y	P	N	****
BrgMS171	AC189476	KBrB080N15	A7	(GA)45	GATACACAACCAGCCAACACAA	60	GGATTTGCATGTTCCTGACTG	60	271	Y	P	Y	****
BrgMS1578	AC189477	KBrB080O07	A3	(TA)15	GGAGCACCTGAGAAATCCATAA	60	GAGAGTATCGCGGAGGTCAATA	60	275	Y	P	Y	****
BrgMS170	AC189477	KBrB080O07	A3	(TC)43	TCGAAAGGTGGTTGGATGT	58	CATTTTACCATCACCCGAAA	58	233	Y	N	Y	***
BrgMS597	AC189477	KBrB080O07	A3	(TA)14	TGTATTCTACCTGAAATCCGCT	57	ACCAAATCAAATCTCTCTCTCTCTC	58	400	Y	P	Y	***
BrgMS169	AC189478	KBrB081E09	A9	(TC)40	ATGCAGAATCCATTACCAGCTT	59	CCCAACGATCACCTACTTTGAC	60	232	Y	N	N	****
BrgMS596	AC189478	KBrB081E09	A9	(AAG)12	TGGTGTAATGTGCGATACCAAG	60	GAAGACGGAGAAATGATGGTTC	59	371	Y	P	Y	***
BrgMS168	AC189479	KBrB081M20	A10	(AT)10	GCCAACCAACAAAAGTTGAGA	60	GTGATGGAAGTGAAATGTGTGG	60	358	Y	N	N	****
BrgMS595	AC189479	KBrB081M20	A10	(ATTCT)4	GAAGAAGACCAAAACGAGGAGA	59	ACCGTTGTTACCATCCAAACTC	60	360	Y	P	N	****
BrgMS167	AC189480	KBrB082F21	A9	(CT)17	TGGGGTAGTCAATATGCAAAGA	59	TGAAACCGTAGTCGTCTGAGTG	60	398	N	N	N	*
BrgMS594	AC189480	KBrB082F21	A9	(TG)16	ACCTACGTGAGATTTGCCTGTT	60	CGAGGATCATTCCAGTATCGTT	60	397	Y	P	N	****
BrgMS166	AC189481	KBrB082I19	A5	(TAT)7	CGTCAAGAAGAGGAGCAGAGTT	60	GCTACTGAAGGATTCGCATTTT	59	301	Y	P	N	****
BrgMS165	AC189482	KBrB082L07	A5	(AG)12	TCTATGTAATCGTCGTCGCAGT	59	GCTCTTTCTCAGTCCCTCTTGA	60	185	Y	P	Y	****
BrgMS593	AC189482	KBrB082L07	A5	(AT)24	AACTTCTTTCTACACCAATCGC	57	AACCCTCCAAAACAAACTGA	57	371	Y	P	N	***
BrgMS164	AC189483	KBrB083F05	A3	(TC)15	AACGCCATTGCTAATCTACACA	59	GCGCTATCTTCACTCGAACTCT	60	399	Y	P	Y	****
BrgMS592	AC189483	KBrB083F05	A3	(AT)21	GAAGCCAAAGCCACAAGATAAC	60	CCTCACTTCCTTCCAAGATTGT	59	326	Y	P	Y	***
BrgMS591	AC189484	KBrB083K19	A7	(ATTG)5	TCCTCCACTTCCTCTCTCTCTC	59	ACCATCAAAAGCCGAACTCTAC	59	343	Y	N	N	****
BrgMS162	AC189485	KBrB084C18	A4	(TC)19	GAAGGCAAAACGAATGAGAGAT	59	CTTCCTGAGTTGCATGATTGAG	59	371	Y	P	Y	***
BrgMS590	AC189485	KBrB084C18	A4	(TA)13	TAAGGGGTAGGGAAGAAGATCA	59	ATTGGCTGAGATACGAGATCAA	58	310	Y	P	Y	****
BrgMS161	AC189486	KBrB084F01	A3	(TC)29	ACGGACAGTGGCGTTAGGT	60	GACCCTTGAAAATCGCTGTATG	60	304	Y	P	N	**
BrgMS589	AC189486	KBrB084F01	A3	(AG)13	GAAGGCAAAAGGAAAAGGAGA	59	GAACCCTCGAAACTGAAAGAAA	59	299	Y	N	N	**
BrgMS160	AC189487	KBrB084F02	A2	(TC)25	GAAGTCGTGGGAAGAGTCAAAT	59	TACGTCTCAGCTCAAGGACAGA	60	301	Y	N	N	****
BrgMS588	AC189487	KBrB084F02	A2	(AT)19	TAGTAAACGTGACCCCAACTAGC	59	CTTGTCCATTTCCAACACCTT	58	357	Y	N	N	****
BrgMS158	AC189488	KBrB084H08	A7	(CTT)13	GGATCTCCTACTTGCCATTCTG	60	GGTTTTGTGTCCTGGGAATCT	60	400	Y	P	N	***
BrgMS159	AC189488	KBrB084H08	A7	(AG)16	GAACCATCGCCATAGATACACA	59	CTGGAGGAAGAGCTGGTAGAAG	59	336	Y	P	N	***
BrgMS157	AC189489	KBrB084K02	A7	(GA)10	CATTAACTCTTACTCAAGTGCGTTG	59	TCCTCACGATCCAGAATGC	59	347	Y	N	N	***
BrgMS587	AC189489	KBrB084K02	A7	(TA)15	GTGATGAGAGTGGTCCGTTATCT	59	GAAACTTGAGATTTGGCATGTG	59	336	Y	P	N	****
BrgMS156	AC189490	KBrB084K23	A3	(AT)13	ATGGTCGATGCTACTCTCCTCAAG	63	GGATTCAAGTTTCTGTCATGTATGTGG	63	322	Y	N	N	***
BrgMS586	AC189490	KBrB084K23	A3	(CCCGT)4	TTCACGTCTAACAGAATGGTGC	60	ACGCTATGATGCAAGTAGGGAT	60	396	N	N	N	*
BrgMS154	AC189491	KBrB084M06	A3	(AG)10	TCGAATCTCACACCTCACACTC	60	GATCTACGGTCACGTTCTCTCC	60	304	Y	P	N	**
BrgMS155	AC189491	KBrB084M06	A3	(TA)17	CTAGATGCTTCGTGCTTGAATG	60	GGCATTGACAGAGCTAGTAAGAGTT	59	398	Y	P	Y	***
BrgMS153	AC189492	KBrB084M08	A2	(TC)12	TTTCGTCAAGGAGACACTGAGA	60	AGGAAAGCTCATCAATCCAAAC	59	311	Y	P	N	***
BrgMS152	AC189493	KBrB084P16	A7	(AG)14	TCTCGGGAACACCTATCATCTT	59	AACTGAATGTAGCAGACAGGAGG	59	388	Y	N	Y	**
BrgMS585	AC189493	KBrB084P16	A7	(TA)14	AGCGGAGGAGATGTTTTCTCTA	59	AATGGGACGAAGCCTACTTACA	60	372	Y	P	N	**
BrgMS151	AC189494	KBrB085E04	A1	(AAG)7	CTGCTTCTTCACTTCATCCCTT	59	GGTCAATCTCTCACACAAGCTG	59	138	Y	P	N	***
BrgMS584	AC189494	KBrB085E04	A1	(ACCGA)4	AAACCATATCCAAATCCTACGG	59	ACAATTTCATACAGCCACGAGA	59	303	Y	N	N	****
BrgMS150	AC189495	KBrB085G17	A1	(GA)10	AGATCGAGGTCAAAGAAGACGA	60	TTAGTCAAGGTGAAAACGGTGA	59	281	Y	N	Y	****
BrGMS3120	AC232530	KBrB086B23	A3	(AG)17	CCGTCAGCAATTATAGATGCAA	60	GACCCTGGTATTGGCAAGAGTA	60	183	Y	P	Y	****
BrgMS149	AC189496	KBrB086C10	A9	(TCA)10	GATGGCGCTACACAACTTCATA	60	CGGCTCATATACAAAATGTCCA	59	193	Y	N	N	**
BrgMS583	AC189496	KBrB086C10	A9	(CT)17	GTAGCAGATGAAAGCCCAATCT	59	CACAAAGTTGGATCAATAGCGA	60	396	Y	N	N	****
BrgMS148	AC189497	KBrB086G22	A2	(TC)55	CAATAACATCAATTCGACAGCC	59	CCCCTCCTTACACACAAAACTAA	59	362	Y	N	N	**
BrgMS582	AC189497	KBrB086G22	A2	(AG)14	CTTATCTCTCTCTCTCCGTCGC	59	AAACGATTCAACACACAGATGG	59	353	Y	N	N	****
BrgMS460	AC172864	KBrB086J10	A6	(GAT)7	TCTTTCTCTCACAAGCAATCCA	59	GAAGAACCAATCCAGAAGATCG	60	379	Y	P	N	***
BrgMS147	AC189498	KBrB086L12	A5	(TC)43	TTCTCTAAACCAACCCTCGTGT	60	TAGTTGCCCCTATTCATGCAC	59	301	Y	P	N	****
BrgMS581	AC189498	KBrB086L12	A5	(TA)14	GATTAGGGGTGGGCGTTC	60	CCGATCTGAACCGAAGTATTTT	59	362	Y	N	N	***
BrGMS3124	AC232531	KBrB086M08	A3	(AG)10	TCCCAAGGTTCTTCTCCAATAA	59	ATGAAACGAATTGGGTCCTAGT	58	178	Y	P	Y	****
BrGMS3125	AC232531	KBrB086M08	A3	(AT)8	CACACACATTCGACAACCAAAT	60	CCTAGCTACTTGAACGATGCAC	59	233	Y	P	Y	****
BrGMS3126	AC232531	KBrB086M08	A3	(TCT)6	TGTTGCTACTGAGAAAGCATCTTC	60	GGAGAAAGTAAGAAGCTTTGAGG	57	226	Y	P	Y	****
BrgMS146	AC189499	KBrB086M23	A6	(TCTA)13	GCCTTGTTTATGTTGCTCTCCT	59	CAGCCTTTTGCTTCTTCAACTC	60	357	Y	P	N	**
BrgMS145	AC189500	KBrB086N06	A7	(TA)15	CATTTTGTGGCATGTAGGAAGA	59	TACGCATGGATATGGTTGGTT	60	374	Y	N	N	***
BrgMS580	AC189500	KBrB086N06	A7	(TGAG)5	ATATCGAGCGGTACGGAGATTA	59	CGATTTCTAGGGTTCTTCCTCC	60	163	Y	P	Y	***
BrgMS144	AC189501	KBrB087B10	A10	(GA)14	TTCACACCATCAGACTCCATTC	59	TAAATTCTTGGCTCTTTCTCCG	59	150	Y	P	Y	***
BrgMS579	AC189501	KBrB087B10	A10	(TAGA)5	GCTTTCTTCAGATCCTCCTTGA	59	CCTTTCACTTGATCGTTCTTCC	60	343	Y	P	Y	****
BrgMS143	AC189502	KBrB087M20	A7/A9	(GA)33	CCGTTCGGGTATTTTGCTACT	60	ATGAAAGAAGAAGGGATCGACA	60	365	Y	N	N	****
BrgMS142	AC189503	KBrB087P03	A9	(AG)28	TGGATCTCCCTGTAACCCTAGA	59	GTACTGTGATGGGTGGAACAAA	59	392	Y	N	N	****
BrgMS577	AC189503	KBrB087P03	A9	(TA)13	CCAGCAAACTTACGGGTACAA	60	TATGGACGAAAAGCGTGATCTA	59	392	Y	N	N	***
BrgMS141	AC189504	KBrB087P06	A5	(AT)19	CGACTGGATAACATGGAGTGC	60	AGAAAGGGATTGGGGCTATGT	61	368	Y	P	Y	****
BrgMS576	AC189504	KBrB087P06	A5	(AT)13	ACCCGCACGGTTATATTTTC	58	GCGATTTGAATTACGGATCA	58	307	Y	P	Y	***
BrgMS140	AC189505	KBrB088D23	unassigned	(GA)45	ACTGACTCCAAACATCACCACA	60	TGAAGACCAAGCGAACTTGATA	59	356	Y	P	Y	****
BrGMS4491	AC189505	KBrB088D23	unassigned	(TCT)6	TGCTGCTCTCTAATCGTGACAT	60	ACTCATCAATCCATTCGCTGTA	59	200	Y	P	Y	****
BrgMS575	AC189505	KBrB088D23	unassigned	(TTG)8	GAGATACAGTTCGGTTCGGTTC	60	GACCTTGACCTCTGAAGAAGGA	59	236	Y	N	N	****
BrgMS139	AC189506	KBrB088E10	A7	(CTT)8	GTGAGGGCTTTTAGGGTTTCTT	60	GGACACGACTTGGTAGGTTTCT	59	114	Y	P	Y	****
BrgMS138	AC189507	KBrB088E11	unassigned	(CT)11	GTGATGTGAGTGGCTGATGAGT	60	TAGGTTTTGGTTCCATCCCTAA	59	378	N	N	N	*
BrgMS574	AC189507	KBrB088E11	unassigned	(TA)14	GAACGAGGCAAGGGCTAAATA	60	TGAGGTTTTGAATGGTAACGCT	60	193	Y	P	N	****
BrgMS137	AC189508	KBrB088I08	A9	(CT)105	ACAGAGAGAGAGAGAGAGAGAGAGAGA	59	CGAAAACACAATCCATGTGAAG	60	381	Y	N	N	****
BrgMS136	AC189509	KBrB089B13	A9	(AG)18	GTATTGAGTCGGGAGCAATCTT	59	GTAGCTGTTGGTTGCGTTGTTA	60	332	Y	P	N	****
BrgMS135	AC189510	KBrB089D07	A4	(GTC)7	GCATCACCCCTAGTTAATCGAA	60	AAGAAGGGAGAAACCTGAAACC	59	204	Y	P	Y	****
BrgMS134	AC189511	KBrB089H07	A3	(CT)18	ACGACCTCTCATGTTCCCAC	59	AAGCAGAGTCAGTGGTTTCTCC	59	257	Y	P	Y	**
BrgMS133	AC189512	KBrB089H11	A6	(ATC)9	TTTTCACCTCACTCACTCTCTCAA	60	CTTTCTGCATCAGCCATCATC	60	371	Y	N	N	****
BrgMS572	AC189512	KBrB089H11	A6	(AT)25	GGATGTTGGGATTTGGTATGTT	59	TACCCAGAAATTGTCCTTCCAC	60	299	N	N	N	*
BrgMS132	AC189513	KBrB089L03	A9	(AG)59	TATCTCTAACGCCTCCGATTTC	59	CTGCCTCCTCCAACTTTCTTTA	59	218	Y	N	N	****
BrgMS571	AC189513	KBrB089L03	A9	(TC)31	TCCCCACCCAGATGAGAGTAT	60	GAAAGGTCAAGAAGGTGCTGTT	59	195	Y	P	N	****
BrgMS131	AC189514	KBrB089M05	A1	(CTT)7	GCGAGATTAAGGAAGCAGGTTA	59	CAGATGCAACGATGACGTATTT	60	373	N	N	N	*
BrgMS570	AC189514	KBrB089M05	A1	(AT)16	TAGTTGCTAGTGTGCCCATTTA	57	ACTCTCAGTCGTGCCAAATAAG	58	272	Y	P	N	****
BrgMS848	AC189515	KBrB089M13	A4	(AGA)7	TGGAGAATATGGGTAGGTTTGC	60	ATTGGGGATAAGGTACGGATTT	59	238	Y	P	Y	****
BrgMS129	AC189516	KBrB090B08	unassigned	(AAACC)4	TATGGGGAAGGTTTTGCTTAGA	59	TTCATCTTGGGTGATCTCTCCT	60	296	Y	P	Y	****
BrgMS569	AC189516	KBrB090B08	unassigned	(TAGTT)4	ATAGACCGAGGGAGAAGCAAG	59	CACTAACAAACATAAGGTCAACGC	59	376	Y	P	N	***
BrgMS128	AC189517	KBrB090J11	A8	(AT)98	GGATCAAAATCGTTGGTGAA	58	CAATTTCTCCCATGCTATAACC	57	387	Y	N	N	***
BrgMS847	AC189517	KBrB090J11	A8	(TA)16	GCAGAGACAAACGCAAAAGAT	59	TGAAATACCAAACAGGCAAGTG	60	387	Y	P	Y	****
BrgMS127	AC189519	KBrB091G04	A8	(CT)26	AGAAGCGTGAGAGATGGAGAAG	60	ACCAAAACCTGCGATCAGAA	60	343	N	N	N	*
BrgMS567	AC189519	KBrB091G04	A8	(CTT)9	GAGGTGGAAGAAGGTAGCAAGA	59	ACCAAACACACAACAACAAAGG	59	258	Y	N	N	****
BrgMS126	AC189520	KBrB091J13	A2	(AG)10	ATCTTATGTGGCAGTCCAAACC	60	GAGCTTTTGCTAGGACCATGAC	60	225	Y	P	N	****
BrgMS566	AC189520	KBrB091J13	A2	(AT)16	TATGGGAAGACTGGAACAATCC	60	AAAGGCCACAACTCAAATCATC	60	396	Y	N	N	****
BrgMS125	AC189521	KBrB091M07	A1	(CT)68	CATATTCGACTTGTGGCTCGTA	60	TGAATGCACTTACTTCTCTCTCTCTC	59	218	Y	P	Y	***
BrgMS565	AC189521	KBrB091M07	A1	(ATA)19	AACCCTCTTGAAAACATAGGCA	60	CTCCTTGTCGTGATCCTTTACC	59	266	Y	P	N	****
BrgMS124	AC189522	KBrB092B03	A5	(CT)23	CGAGGAGAACAGAAGGGATAGA	59	CGCTGGGTACAGAAACCTAAAC	60	189	Y	P	Y	****
BrgMS123	AC189523	KBrB092B07	A10	(TAA)8	CTGAGCCCTACGATTCTGTCTC	60	ATGAGGTGATTTCCAAACCTGA	60	326	Y	N	N	**
BrgMS564	AC189523	KBrB092B07	A10	(AT)11	TTCCCTCTGCATATAGCTCCT	58	CTAAAATCTTTCGCGCATGT	58	297	Y	P	N	**
BrgMS122	AC189524	KBrB092B15	unassigned	(CT)27	CAGGCTTGTATTTCTCCATCAC	58	TCTCTCTCTCTCTCTCTCTCTCTCTC	57	378	Y	N	N	****
BrgMS563	AC189524	KBrB092B15	unassigned	(TA)10	TTACCCAGACCACCTCAAGTTT	59	CAGATTACGCAAACACAACGAC	60	328	Y	N	N	****
BrgMS562	AC189525	KBrB092D10	A4	(TCT)8	AGAACCCCAAGGTAGACCAAAA	61	GTTGACTCCCACTCTCTTCCAC	60	279	Y	N	N	***
BrgMS120	AC189526	KBrB092J12	A9	(GTT)7	CGACTTAGCCACCGATGTAGTT	60	TCGATCTTGTAAACGAGGTTCC	60	395	Y	N	N	**
BrgMS561	AC189526	KBrB092J12	A9	(TA)10	TGTACGCAACTATTGACGCTCT	59	CCTCTCTCAGCCATTCAAGATT	59	345	Y	N	N	****
BrgMS119	AC189527	KBrB092L06	A9	(AG)11	CATCAACAAACTCAACCCTGAA	60	TCACAGCTTCTTTCTTCTTCCTC	59	169	Y	N	N	**
BrgMS560	AC189527	KBrB092L06	A9	(CTTT)7	ATGGTGTGCTGGTGTTGAAATA	60	CGGATAGATCAGAGCGACAGTT	60	361	Y	N	N	****
BrgMS117	AC189528	KBrB092L14	A3	(AT)19	TACCCCAATATAGAACAACGCC	60	ATGGAATGGTCAACGACAAAC	59	273	Y	N	N	***
BrgMS116	AC189529	KBrB092P05	A1	(AG)19	AGTGTATTGACTTGCCGGATCT	60	GAGGGAAAACGTCTGGTATCTG	59	380	Y	P	Y	***
BrgMS559	AC189529	KBrB092P05	A1	(TTG)10	TATCTCAGGTCAGAGCCATCAA	59	CGCGAAGAAGAAAGAAGAAGAG	59	374	Y	N	N	***
BrGMS3441	CU984556	KBrH001B14	unassigned	(AG)15	GACGACCACCAAAGGTTCAC	60	AAGCACAAATGTCAGTGAGGTG	60	205	Y	P	Y	****
BrGMS3444	CU984556	KBrH001B14	unassigned	(TA)11	TGCACAGTTGCTTCATATCACA	60	TACCGGAAATCATTAGTCGTTG	59	197	Y	P	Y	****
BrgMS558	AC189530	KBrH001C24	A5	(TA)16	TTGCTTGATGTGTTGTCACTTG	59	ATTTAGGAAGCGGGTACGTGT	59	352	Y	N	N	****
BrgMS114	AC189531	KBrH001D10	A5	(GTTT)5	CGGCATTTCTCTCAGCTCTTAT	60	CGAACTTGGCCCTGTATCTATC	59	328	Y	N	N	**
BrgMS557	AC189531	KBrH001D10	A5	(TA)14	CGAAGTAAACCAGTCCCTTCAC	60	AAGGCGAAGAAGAAAGACCTGT	60	343	Y	N	N	***
BrgMS459	AC172865	KBrH001D17	unassigned	(AGG)8	ATCCCCACAACCTTCTCATAAA	59	GGCAAGAACTACAGGAACAACC	60	190	Y	N	N	****
BrgMS822	AC172865	KBrH001D17	unassigned	(TA)12	TGTCCTCCATATCGCTCTCTTT	60	ATTGGTGGGTACGTTTGTTTGT	60	399	Y	P	N	**
BrgMS113	AC189532	KBrH001D20	A3	(GA)15	AATTTCGAGCGGATAGAGTCAG	59	TGAGTAGTTCGCAACATTGAGC	60	216	Y	N	N	**
BrgMS1598	AC189532	KBrH001D20	A3	(AG)10	GTTCTTGTCGCTGAGGAGCTAT	60	AGAGAGAGAGAGTCCCAAAGCC	60	236	Y	P	Y	****
BrgMS1600	AC189532	KBrH001D20	A3	(TCT)7	CGTCGATTTAGGGGAGATACAG	59	GTTTGAGCTTGACCTTGTTGTG	59	359	Y	P	Y	****
BrgMS556	AC189532	KBrH001D20	A3	(CAA)11	GGTTGGTTCCTCCTCTTCTTCT	60	TTTAACTTCAGCATCTGGGGAT	59	168	Y	P	N	****
BrgMS112	AC189533	KBrH001D23	A8	(TC)54	CCTTTCCACCAAGATTAGCAG	58	AATGGATTTTCTGTGCATGG	58	382	Y	N	N	***
BrgMS555	AC189533	KBrH001D23	A8	(AT)12	GTATTCCATTATTTCCGCAGGT	59	TCAACCTAACCCTTACCAATGC	60	300	Y	P	N	****
BrgMS111	AC189534	KBrH001J06	A7	(GA)16	ATTTTACCAGGGTTTCCGTTCT	60	TCAGTGCATTCCCCTTATAGGT	59	307	Y	N	N	***
BrgMS554	AC189534	KBrH001J06	A7	(AT)12	TCATGTAGTAGTGTTAAAGGGGCA	59	CAAAAGCGTGAGTTGTGATTGT	60	269	Y	P	N	**
BrgMS110	AC189535	KBrH001M22	A1	(AG)18	ACCCACAACCAACAAAATCTTC	60	TTCTCCCCATCCTCTCATCTTA	60	359	Y	P	Y	***
BrgMS821	AC172866	KBrH002D01	unassigned	(GT)10	TATCTGTGCTGGAGTGCATCTT	59	AGGTAATGAATCTTGCAGGGAG	59	399	Y	P	N	****
BrgMS109	AC189536	KBrH003D18	A3	(GA)12	ACGGTCTCCTCGTCCTACATAC	59	ATCACAGCAGAGAACCACGTTA	59	309	Y	P	N	****
BrgMS457	AC172867	KBrH003E08	A5	(AT)19	TTGTGCTGTTATCTCGTTGGAG	60	AGTGGAGGACCCTTCTTCTGTT	60	324	Y	N	N	****
BrgMS820	AC172867	KBrH003E08	A5	(ATC)7	CTGGTGCTGAGAGAGAAGGTTT	60	GAGCCAAATGAAACTGAGGAGT	59	264	Y	N	N	***
BrgMS108	AC189537	KBrH003E13	A6	(AG)22	TGACTCCAAACATCACCACAA	59	TGAAGACCAAGCGAACTTGATA	59	368	Y	P	Y	****
BrgMS107	AC189538	KBrH003E21	A9	(AT)21	CAAGGGTTTAGGGTTTATCCAA	59	CTACTCTGATGGGGAGTTCTCG	60	339	Y	N	N	**
BrgMS553	AC189538	KBrH003E21	A9	(CT)10	AGAGAGAGCCGGAGAGAGAGAC	60	TGGATCAGTTGGATGAGTTTTG	59	394	Y	N	N	****
BrgMS456	AC172868	KBrH003F06	A1	(AT)10	TCTCTCCATTTCGTTAAGGCAG	60	CAATCTAGCACCACCAAACTGA	60	363	Y	P	Y	***
BrgMS106	AC189539	KBrH003K23	A6	(TCA)10	GCTGACATGGCTTTTGGTTACT	60	CGCACCTCTATCAGTCCTTTG	59	199	Y	N	N	**
BrgMS552	AC189539	KBrH003K23	A6	(AG)11	CAGAGATTTAGTCGCGTGTTTG	59	ATATTCTCAACAGCCGTCACCT	60	204	Y	N	N	***
BrgMS455	AC172869	KBrH003L04	A10	(TC)16	AACTCGTGCGCTAAGTAACCTC	59	CATGTGTGTGGGGAGAGATAGA	59	381	Y	P	N	****
BrgMS105	AC189540	KBrH003N18	A1	(TA)14	GAGTATTTCATCTTTGCGACAGG	60	GGCCATCAATTATCTTCCTCTTC	60	391	Y	N	N	**
BrgMS551	AC189540	KBrH003N18	A1	(AT)14	CAAGAAGTGGAAGAGCGAGAAC	60	TGGCAAAAGACTACTGAAACCC	60	399	Y	N	N	***
BrgMS1126	AC172870	KBrH004A06	A9	(CA)10	GGAGTGAAGAGGTAACGAGAGC	59	TCCAATCCCTTCTCAAACAACT	59	347	Y	P	Y	****
BrgMS454	AC172870	KBrH004A06	A9	(GA)13	ACCCTAGCCCCATAATAACCTT	59	TATCCACTTTGAGCGTTAAGCA	59	289	Y	P	Y	****
BrgMS818	AC172870	KBrH004A06	A9	(AT)13	CAAAAGCTAGGTATCGGTTTGA	58	GGTGAATGGAATCTTGTCTTGA	59	255	Y	P	N	****
BrgMS104	AC189541	KBrH004A18	A8	(AG)12	CGAGGAGACAGAGAAGGAGAAG	59	CTCCAATAAGCATCACATCCAA	59	400	Y	N	N	***
BrgMS550	AC189541	KBrH004A18	A8	(ACCGA)4	CAAACCATATCCAAATCCTACG	58	GCAGTAACCAAAGAAGCAAGTG	59	371	Y	N	N	****
BrgMS103	AC189542	KBrH004B20	A3	(GA)23	CGGAAACGACACCTAAACAAGT	60	CCAATGTGAAGACGATGAAGAA	60	314	Y	P	Y	***
BrgMS102	AC189543	KBrH004D08	A4	(TA)20	GTTGGGTTTATACTCGGGTCTG	59	TGCTTGAAATACATGATACCCC	58	264	Y	P	Y	****
BrgMS549	AC189543	KBrH004D08	A4	(CTTT)5	TAGAATTATGGCACGAAGGGTT	59	TGTAAGTTCATGTCCGATCAGC	60	316	Y	N	N	**
BrgMS475	AC155341	KBrH004D11	A2	(TTC)9	AAAGACAAGGAGGCAGCATAAA	60	GAGGAAGATGGATTGCTCTACG	60	127	Y	P	N	***
BrgMS101	AC189544	KBrH004I05	A3	(AG)13	TTCACAAGTCATGCGGATTAGA	60	TCTTCATGTTCACACCACGC	60	152	Y	P	N	***
BrgMS844	AC189545	KBrH004J18	A8	(TC)11	CATCATCTTCGTCGTCTTGTCT	59	AAACCATTCACTCGAACTACCC	59	373	Y	P	Y	***
BrgMS547	AC189546	KBrH004M10	unassigned	(TA)24	TTGGCAGAATTTGGTAATGG	58	GAGGAACACGAATGCTTCTTTA	58	392	Y	N	N	****
BrgMS99	AC189547	KBrH004P05	A5	(AG)11	GTTTGGGTTAGACATTGCGTTT	60	AAGGAGAGATTGAAGGAAAGGG	60	293	Y	P	Y	***
BrgMS1605	AC189548	KBrH005A08	A3	(TTATT)4	AGCAGTTTTGAATGGGCATAAG	60	ATTTGGACAATCAGAGGAGGAA	59	353	Y	P	Y	****
BrgMS546	AC189548	KBrH005A08	A3	(TA)15	GATGAATGGGGATCGGTAGTTA	60	GCCACGACAGTTTATTTGTTTG	59	390	Y	P	N	***
BrgMS98	AC189549	KBrH005C21	A8	(GGT)8	GGATACCAACAATAACCTCCGT	59	GTGAAGGCGGAAAAGAAAATC	60	367	Y	N	N	***
BrgMS544	AC189550	KBrH005H18	A3	(AT)15	TTTGGAATGCTAGGGTTAATGG	60	AGACGTAGAGAGTCAAGCGAGC	60	397	Y	N	N	****
BrgMS97	AC189550	KBrH005H18	A3	(GA)13	ATAAATACAGACGCGAAACGCT	60	AAAGACCAAACCAGAGAAATCG	59	400	Y	P	N	****
BrgMS543	AC189551	KBrH005J02	A3	(TTATC)4	TGTATGGTTTCTCACACGACACT	59	TCCAAGACAAGAGATAAGAGTCCA	59	320	Y	N	N	***
BrgMS542	AC189552	KBrH005P10	A3	(TA)28	CATACCAACGTGCTTTGAAGAT	59	ATGAGAATCGAGAGGATTGGAC	59	319	Y	P	Y	***
BrgMS96	AC189552	KBrH005P10	A3	(TC)63	AGAGAGAAGAGATTTGGCGAGA	59	CGGAGGGAGTATTAGTTTTCCA	59	371	Y	N	N	***
BrgMS95	AC189553	KBrH006A08	A3	(AG)10	CAGAGAAGACTGGTTTGTGTCC	58	GGGTTTTAGGGATTGTGAGAAA	59	133	Y	P	N	****
BrgMS540	AC189554	KBrH006C14	A3	(AT)15	CCCAGTCTTCACAGCGATATGT	61	AATTTATTTAACTCGCCTCGGG	60	180	Y	N	N	****
BrgMS541	AC189554	KBrH006C14	A3	(TA)15	TACTGTGTTTCAGTGCCGTGC	62	AACAGCGACCAACATTTCAATC	61	280	Y	N	N	**
BrgMS94	AC189554	KBrH006C14	A3	(TGA)8	TGCTCCCTATCAAACCTCCTAA	60	CATCGACCTTTCTTCTGCCTAT	59	367	Y	P	Y	****
BrgMS93	AC189555	KBrH006E24	unassigned	(AG)31	GCTTGACACATCTCTCTCTCCC	60	CTTGGGACACTAATCATGGCTT	60	389	Y	P	N	***
BrgMS453	AC172871	KBrH006L19	A6	(AG)10	TGACTTATGAAAGCGAGCACA	59	TTTCTTCTTCTCCTCTGCGACT	59	117	Y	P	N	***
BrgMS817	AC172871	KBrH006L19	A6	(CT)21	ATAGGGAGAGAGGTTGGGTCTG	60	CAAACAAAAGTGGAAGGGGTAG	59	394	Y	N	N	**
BrgMS92	AC189556	KBrH006N19	A9	(AGA)7	GTAACCGGATTGAGAACCGTAG	59	GGGCCTATAAAGAACTGCAAAA	59	382	Y	N	N	***
BrgMS539	AC189557	KBrH006P22	A4	(TA)13	TCTTCAGGCTCTTGCATGG	60	CTCACCAGACTAGCAGGACAAA	59	368	Y	N	N	**
BrgMS91	AC189557	KBrH006P22	A4	(CT)11	GAGAATAACGGTGGGAAAGAAA	59	ACTGAAAGAGGAGAGAGAGCCA	59	390	Y	P	N	***
BrgMS90	AC189558	KBrH006P24	A6	(AG)11	AAACAGAGTGTCCCCTTCAAAA	60	TGGCTGCACAATAACAGATACAC	60	308	Y	P	Y	****
BrgMS538	AC189559	KBrH007A03	A2	(AT)21	CTGTTTGGCACAGTTGGTAAAT	59	CAAAAGTTGCCTTGTTCATCTG	59	380	Y	N	N	**
BrgMS89	AC189559	KBrH007A03	A2	(TTTC)10	ATACCAACCGAGACAATTCCAG	60	ACTCGCTCTTCAATCTCTACGC	60	264	Y	P	N	****
BrgMS452	AC172872	KBrH007M02	unassigned	(AT)14	GGATGAACAATCAAGAACAGCA	60	CTGCAACATTTGGTATCAGAGC	59	190	Y	P	N	***
BrgMS537	AC189560	KBrH007M24	A7	(TA)15	TGTGGCTAAAAGTGTGGAGAAA	59	GATTCCCTTTGCTTCGATATTC	59	388	N	N	N	*
BrgMS88	AC189560	KBrH007M24	A7	(A)20	TGTTTCGTTCGTTGCTGCTAT	60	ATTGATGTCAGCTTGAGACCG	60	384	Y	N	N	****
BrgMS8	AC189561	KBrH007P05	A3	(CT)37	AGCCATAAACACCACAGTCCTT	59	CATAGCTCGGACAAATGTATCG	59	283	Y	P	Y	****
BrgMS87	AC189562	KBrH008A19	A7	(CT)27	TCAATCTCTCACTCAACGCAAT	59	TGAAGAGGGTGGTTTATCTGGT	59	378	Y	P	Y	***
BrgMS536	AC189564	KBrH009B23	A10	(AT)16	TCCTCCTTTGAACCAATCATCT	59	GTCTGAATGCACCCTTTGTTTT	60	208	Y	P	Y	***
BrgMS86	AC189564	KBrH009B23	A10	(GA)16	ATATCCCAACACCGCACTAAAC	60	TTCGTCTTCATCTACGCTCAAA	60	314	Y	P	Y	****
BrgMS85	AC189565	KBrH009C15	A3	(TC)12	AGAAACGCAAGAGGGTATTCCT	60	TGACGGTTATGTTTTCAACTCG	60	364	Y	P	Y	***
BrgMS84	AC189566	KBrH009D02	A1	(TC)39	CCGACGTAAGATGAGAGGAGAT	59	GATTAAACCTACGACATTGCCC	59	299	Y	P	N	***
BrgMS534	AC189567	KBrH009H15	A6	(AT)18	GCCTGTCCACAATGGTTATTCT	60	CCTTTCTTTGTTATGTGCCTGA	59	315	Y	N	N	****
BrgMS83	AC189567	KBrH009H15	A6	(TC)20	GTGGGTTTGTGAAAATATGGTG	59	ATCCTCTAGCTGGTGCAGTATG	58	351	Y	P	Y	****
BrgMS533	AC189568	KBrH009I04	A4	(AGA)11	AAAACCACCAAGAAGAAGACCA	60	ATCCGACAATGAGGAGAGAGAT	59	200	N	N	N	*
BrgMS82	AC189568	KBrH009I04	A4	(AG)26	GGAGACTACGGTCAAACGAAAG	60	GGTCGGTGAGAGAAGAGAGAGA	60	272	Y	P	N	***
BrgMS81	AC189569	KBrH009I12	A1	(TC)38	TAACGACTTCTTTGTTGACCGA	59	ACCTTCACATCCACACCTTTCT	59	348	Y	P	Y	***
BrgMS532	AC189570	KBrH009P18	unassigned	(AT)31	TCACTAAGGATTTTGAGGAGCC	59	CTTGATAGTAACGCCTCCAGGT	59	265	Y	N	N	****
BrgMS80	AC189570	KBrH009P18	unassigned	(GA)13	GATGCTGAGGCTTTTGAAGAAT	59	GATCCTTAATCGTTTGGCTCAC	59	341	Y	P	N	****
BrgMS841	AC189571	KBrH010F07	A4	(TA)27	CCGGTTTAGTTAGATGGATGCT	59	GGTTTTGCCTTCGTATTTGGT	60	251	Y	P	Y	***
BrgMS530	AC189572	KBrH010F15	A7	(AT)14	AGAGGAGAAAGTTCAAACGTGG	59	GCATGGGTAACTGAAGTCCCTA	60	371	N	N	N	*
BrgMS79	AC189572	KBrH010F15	A7	(CT)12	TCCTGCCTCTTCTTAGCCTTATC	60	TCTTTCTCTCTCTCCAACCTCG	60	379	Y	P	N	****
BrgMS451	AC172873	KBrH010M08	A9	(AG)19	AATATAAGTTTGGCCTCGTCCTC	59	CCAGATTAGGAGTTTGGTTTGG	59	250	Y	N	N	***
BrgMS816	AC172873	KBrH010M08	A9	(AT)17	ATCACACTTGTCTCGATTTGGA	59	TATACGGCTAGTTTTGTGGCCT	60	218	Y	N	N	****
BrgMS529	AC189573	KBrH010N11	A5	(CTTTT)5	TATTCTGTAACGTACCGGACTTG	58	AGAAGGGAACCACGAGATTTTA	59	314	N	N	N	*
BrgMS78	AC189574	KBrH011B08	A7	(CCT)12	CCTCGACACCTACTACACCTCC	60	GAGACGCTTTCTCTGTTTCAGC	60	360	Y	P	Y	***
BrgMS77	AC189577	KBrH011G10	A3	(AG)30	GATTAAACCTACGACATTGCCC	59	CCGACGTAAGATGAGAGGAGAT	59	281	Y	P	N	***
BrgMS76	AC189578	KBrH011G12	A1	(AG)40	GATTAAACCTACGACATTGCCC	59	GCATAGCCTGTAAAGAAGAGCC	59	395	Y	N	N	**
BrgMS75	AC189579	KBrH011I15	A2	(GAA)11	TCACTAGACGAAAGTTGAGCCA	60	TGCTTATGGTAATGTTTGCAGG	60	128	Y	P	N	****
BrgMS528	AC189580	KBrH011O17	A3	(CCA)8	ACACCTGGGGATTCTACATCAC	60	TTTTGAGATCAGGCCAAGCTAT	60	290	Y	P	N	***
BrgMS74	AC189580	KBrH011O17	A3	(GA)35	GGTGGTACTGAAACCTCTCCAA	60	AATAAGCCATGAAGATGAGGGA	59	361	Y	P	N	***
BrgMS527	AC189582	KBrH012A23	A3	(TTC)7	CTCATACTTTGTCTCTGCTTTCCA	59	GTTCATGTTTGTAGCCATGTCC	59	359	Y	P	N	****
BrgMS526	AC189583	KBrH012D09	A10	(AT)16	ACAAAGCCATCTCTACCATCAA	58	TATGTTTGGAAGTGTCCCTGTT	58	258	Y	N	N	****
BrgMS72	AC189583	KBrH012D09	A10	(GA)40	TCGATTTATTTCCGTGACTGGT	60	TGCTTCTTCTTCTTCTTCCTCG	60	354	Y	P	N	***
BrgMS525	AC189584	KBrH012E04	A7	(GAAG)6	CTTAGTTGGCGAAAAGAATGGT	59	GGAAGGAAGGAAGGAATGAGAG	60	172	Y	N	N	****
BrgMS71	AC189584	KBrH012E04	A7	(CT)16	GAGTTGACTTTCCATTTCCGTC	59	TGAAGAATAAGCGACCAGCTTT	60	293	Y	N	N	****
BrgMS524	AC189585	KBrH012G24	A5	(CT)45	GTTAAGCTCTGTCTCCTCACCG	60	GCTCTCTCTTCCTTCTTCTCCC	60	352	Y	P	N	**
BrgMS70	AC189585	KBrH012G24	A5	(AG)47	TACAATGAAGATGTGATCCCGA	60	CGTGCGTGAGCTTATCAATACA	61	236	Y	P	Y	****
BrgMS523	AC189586	KBrH012I05	A7	(ATA)14	TCATCACCGTCTTATGTTGTGC	60	TATGTGGCAGGTGGAATATGTG	60	275	Y	P	N	**
BrgMS69	AC189586	KBrH012I05	A7	(AC)11	GCTACCCAAATCGGAATACAAA	60	AAATCTTGTGAGAGACGCAACC	60	356	Y	N	N	****
BrgMS522	AC189587	KBrH012K23	A8/A3	(AT)17	TCCCGTTCTATATGAGGCTGTT	59	TCCATCACCTTTCTCGGTATCT	59	395	Y	N	N	****
BrgMS521	AC189588	KBrH012N11	A5	(AAC)7	GAGATATTTGTCTTGCCTGCCT	59	CTTATCGTCAACACTCATCCCA	59	298	Y	P	N	****
BrgMS68	AC189588	KBrH012N11	A5	(AG)12	AGAATGGAACATGGAGCGTAAG	60	CTTGCCTTAGTCTGCGAAAGTC	60	394	Y	P	N	****
BrgMS520	AC189589	KBrH012O06	A8	(TA)12	AGGATGTATAATGACTGGGTGC	57	CACAAGGTGCATGTAATCTAGTTG	58	293	N	N	N	*
BrgMS67	AC189589	KBrH012O06	A8	(GA)10	AAACTACCTTTCTGGCTCAATCC	60	TCAAGTTACCAAGCTCATCAGG	59	345	Y	P	N	**
BrgMS519	AC189590	KBrH013B19	A8	(AAAT)5	CTGGTTCTTCACAAAGTTCCAA	59	TGGCCGTTTACATACACTTCAG	60	172	Y	P	Y	****
BrgMS66	AC189590	KBrH013B19	A8	(GA)17	CATCCAACATCTGAGGAACTGA	60	TGCATCAACCTTTACACACACA	60	387	Y	P	N	****
BrgMS450	AC172874	KBrH013B21	A9	(AT)16	ACCGAAATCCGAACTAGAAACC	60	TTGTTCTCAACGCCCCTAAAT	60	317	Y	N	N	**
BrgMS815	AC172874	KBrH013B21	A9	(AT)10	GAGAAGCTGTTCGGGTTGATTA	60	ACTGATGAAATTGGGTACGGTT	59	371	Y	N	N	***
BrgMS518	AC189591	KBrH013D23	A2	(TA)14	GCCACCTAGATAGTCGGTGA	57	CTGTAACTCTACGAAGCAAATCAG	57	386	Y	N	N	***
BrGMS3209	AC232553	KBrH013F17	unassigned	(AT)11	TCATGTTCGAGGTTTGCTAAGA	59	GCAAGTGTGTTTGCATTTGT	57	300	Y	P	Y	****
BrGMS3210	AC232553	KBrH013F17	unassigned	(TG)7	GATAATTGAACGAACCTTCTCG	57	GGTGCATGCAAGTAGTAATTTG	57	204	Y	P	Y	****
BrGMS3213	AC232554	KBrH013I08	A3	(CT)9	AACCGGAGTCTCTCTTTCCTCT	59	AGGGTTTAGAACTCGCACAGAC	59	183	Y	P	Y	****
BrGMS3216	AC232554	KBrH013I08	A3	(AAT)7	GCCCACGATATACGTCAAACTC	60	CGTAGCAAGGCAGAAACAAAT	59	201	Y	P	Y	****
BrgMS517	AC189592	KBrH013K13	A8	(AT)15	GTGAAAGCTATTAAACGGAATTGGG	63	AAAGTCCTACGAGCAAGCACCA	63	400	Y	P	Y	***
BrgMS64	AC189592	KBrH013K13	A8	(TC)14	AAAGGATATTGGAGAGGGGAAA	60	CAGCCATAAACACACCAAGAAA	60	377	Y	P	N	****
BrgMS516	AC189593	KBrH013M23	A5	(CCA)8	CTGATGAGGAGTGGGTGAAGAT	60	TCAACACCTTCTTAGCTTTCCG	60	216	Y	N	N	****
BrgMS63	AC189593	KBrH013M23	A5	(CT)12	TGTCTGATTGACTCCAAACCAA	60	AGCCTTCCTAAAAGCGTAATCC	60	159	Y	N	N	****
BrgMS515	AC189594	KBrH013N10	A6	(AT)14	AAATCGGGTCCTTCCAAATCT	61	CCAGCACGAAAATCGAATAAGT	60	382	Y	N	N	****
BrgMS514	AC189595	KBrH014A01	A3	(ACCGA)4	GGTTTTGTTCGGTTTATTCGGT	61	TTTTGTTGGGTCTCTCATAGGG	60	195	Y	N	N	**
BrgMS61	AC189595	KBrH014A01	A3	(GAA)26	TGGGTTCAGGGAAGAGACTAAA	60	ATGGAGACAAGAAAGGGAATGA	59	361	Y	P	N	***
BrgMS62	AC189595	KBrH014A01	A3	(AG)26	GGTAAACACAAAGACGAAAGCC	60	TCTCTGGCTGAAACATAAACCA	59	305	Y	P	N	***
BrgMS60	AC189597	KBrH014E13	A2	(AG)12	GTTCTTATACTCGCGTTGGAGC	60	TTTAGCTTCTTCTCGAAATCGC	60	154	Y	P	Y	****
BrgMS59	AC189598	KBrH014G16	A7	(AT)16	AAGCTAATCACAACCAGTGCAG	59	AGAGAAACCTCTGGCCTAACAG	59	189	Y	P	N	****
BrgMS58	AC189599	KBrH014H10	A3	(GT)16	TGTTTTACCTCTAAGTCCGCGT	60	CAAGTTTTGGCACTCGAATACA	60	212	Y	P	Y	**
BrgMS513	AC189600	KBrH014M07	A9	(GAA)7	TCTCAGCCTTTAACTTCTCCCA	60	AACTTTGTTTCAGCTCCTGCTC	60	337	Y	P	N	****
BrgMS57	AC189600	KBrH014M07	A9	(AG)31	TAAACCGAAGGATTTTCCAACC	61	AGGCCCACCAGACAAGTTATTC	61	297	N	N	N	*
BrgMS512	AC189601	KBrH014M21	A5	(AT)17	TAATAGAACACTGATTGCCCGA	59	GCAAAGAAAGACCCCACTAAAA	59	370	Y	N	N	****
BrgMS449	AC172875	KBrH014P02	A3	(CT)10	ATGAGTTTGGTTTCAGGCATCT	60	CGCCATTAGTGCTTTCTTTTCT	59	299	Y	P	N	**
BrgMS828	AC166740	KBrH015B20	unassigned	(AG)10	CAGACCTTTCTCTATGCCTTGG	60	GGCTCTCTGGTCGATTTCATTA	60	201	Y	N	N	****
BrgMS511	AC189602	KBrH015C19	unassigned	(AT)21	TTTCAAGCTCCTTCACTCTCCT	59	GCGATAGCTCCTTTTAGTGCTG	60	219	Y	P	Y	***
BrgMS56	AC189602	KBrH015C19	unassigned	(TC)33	TTCTTCTCTGTCCTCCTCCATC	59	TTTCACCTCTCGTCTCCTCTTC	59	378	N	N	N	*
BrgMS510	AC189603	KBrH015D11	A3	(CTC)7	ACAAAGAGATCAAAGGGTCCAA	59	GTTCACACTCACACACCCACTT	59	398	Y	N	N	***
BrgMS509	AC189604	KBrH015E17	A3	(AT)13	TGGAGACGTGTGTTCATTTCAT	60	GTTCACCCCTGACATTAGTTGG	60	278	Y	N	N	***
BrgMS55	AC189604	KBrH015E17	A3	(TTG)7	AAAGGGCATTACCGGATAGAAG	60	TGCCTCTCCCGATATTTGTTTA	60	386	N	N	N	*
BrgMS477	AC155339	KBrH015H17	A3	(GA)16	TTTCGGATCATAGCTGTTCCA	60	TCAGAGAAACACAACACCAAGC	60	260	Y	P	N	****
BrgMS836	AC155339	KBrH015H17	A3	(TTA)21	GTCTGCATTCTTTGGATGGATT	60	CTTTACCAGGAACCAAGGGAC	59	231	Y	P	N	****
BrgMS448	AC172876	KBrH015M19	A9	(CTC)7	ACAAAGAGATCAAAGGGTCCAA	59	GTTCACACTCACACACCCACTT	59	398	Y	N	N	**
BrgMS814	AC172876	KBrH015M19	A9	(AT)10	TGCATAGCAACTTCCCACTATC	59	GACCTCGAAAATTGGTTCATTC	59	383	Y	P	Y	**
BrgMS508	AC189605	KBrH015N11	A7	(AAC)7	TTCTGAGTTCGGTGAGAACAAA	59	AACGACGACAACACCAATATGA	60	390	Y	N	N	***
BrgMS54	AC189605	KBrH015N11	A7	(AG)43	TGGGCTAGACTCAACAATAAGGT	59	TTAGGATCACACACAGGTTATGC	59	393	Y	P	Y	****
BrgMS476	AC155340	KBrH020D15	A9	(TC)12	TCTCTTCTTCTCTCTCATCGCC	60	TATCATTCAACTCACCTGTCGG	59	144	Y	P	Y	****
BrgMS835	AC155340	KBrH020D15	A9	(AC)10	GGTTTGTCATCTTGAGGGAGAT	59	AAGCCATTTTCTTCAGCTCAGT	59	399	Y	P	Y	****
BrgMS484	AC189606	KBrH025A14	unassigned	(AT)17	GTCTGAGCCTGACCACAAAGTA	59	TGATATTGACCCATCTCTGGC	59	390	N	N	N	*
BrgMS447	AC172877	KBrH042F19	A9	(AG)12	GATGGTAATGGTAGGGATGGTG	60	AGCAGCATACACAGGTAGTTAATGA	59	299	Y	P	Y	****
BrgMS2145	AC189608	KBrH051L05	unassigned	(AT)27	TGGGACAAGAACTCTCACCTTA	58	ACCAATTTAGATAACCACCCCT	57	178	Y	P	Y	****
BrgMS483	AC189608	KBrH051L05	unassigned	(GA)10	GATCTCTTTCCCTCTGCGTAAA	59	TAGCATCCTTAATCCACTCCGT	59	400	Y	N	N	***
BrgMS7	AC189608	KBrH051L05	unassigned	(TATC)9	ACGATCAAAGTCCATCTCGAAC	60	GGGATGTGGAGGTAACTGGTAA	60	329	Y	P	Y	****
BrgMS474	AC155342	KBrH052O08	A3	(TGA)10	GCCAGCAATGAACATACTTAGC	58	ATATGCTTTCAGGAACCCTCAC	59	268	Y	P	N	***
BrgMS482	AC189609	KBrH053G06	A10	(GA)11	AACTTACCGTTCTCCCATCTCC	60	TCTGATGAAGGTTCTTGGGTCT	60	351	N	N	N	*
BrGMS2628	AC229605	KBrH059N21	A3	(TA)13	TCCTTGGTGGTAAATCCTCAAA	60	GGCGAAATTCAGTTGACATCAT	61	201	Y	P	Y	****
BrgMS1647	AC189610	KBrH066J16	A3	(AT)10	TCACTGTTTCTGTGTGGGAACT	59	TTGGGTCTAATTTTGCTGGACT	60	267	Y	P	Y	****
BrgMS5	AC189610	KBrH066J16	A3	(GA)16	ATTTCGGATCATAGCTGTTCCA	60	TCAGAGAAACACAACACCAAGC	60	261	Y	P	Y	***
BrgMS506	AC189611	KBrH067N03	A9	(TC)11	CAGCCTTGTTAGGCCCATTA	60	AGGTGATGCTGTCGAGTAAGGT	60	265	N	N	N	*
BrgMS52	AC189611	KBrH067N03	A9	(AG)11	TCATTCACCAACCAAGACACTC	60	CATCGGAAATCTACACAATGGA	59	300	Y	P	N	****
BrgMS446	AC172878	KBrH069E01	A3	(GA)14	TTAGGTTGGATGGAGATGGTTC	60	CGAGAGAGAGGACGAGAGAGAG	60	276	Y	P	N	**
BrgMS505	AC189612	KBrH070D09	A3	(TCA)8	GAAGTTTCTTGCGATGTTGATG	59	AATCCTCTGACCATATTCCAGC	59	395	Y	N	N	****
BrgMS51	AC189612	KBrH070D09	A3	(TC)13	CATATCCTTGTCCCTCTTCCAG	59	CCTCTCTCATCTAACCACCACC	59	386	N	N	N	*
BrgMS444	AC172879	KBrH070I10	A9	(CT)44	GCTTCTGCCATAGAATGAAAGG	60	GAAGAAAATCAAAGCAACCACC	59	293	Y	P	N	****
BrgMS445	AC172879	KBrH070I10	A9	(AG)14	TGTATCCCATTTCGTCTCTACG	59	GGAGGAGGTTTCTGAGGAGTTT	60	186	Y	P	Y	****
BrgMS473	AC155343	KBrH077A05	A9	(TA)18	ATATGTATGGGTCTACAGGCGG	60	GATCCTCTTTACACAAGCCCC	59	206	N	N	N	*
BrgMS472	AC155344	KBrH080A08	A10	(CT)29	CTGCAACTCTTCCCACACCTAT	60	TAGTAGCTGGAGTGCTCTTCCC	60	176	Y	P	Y	***
BrgMS833	AC155344	KBrH080A08	A10	(TC)15	ATGAGCCTTGAGGAGAAGAGAG	59	GTAAAACCGTAAACCGGACAAA	60	370	Y	N	N	****
BrgMS466	AC166741	KBrH080C09	A2	(CT)11	AGGCAAGTCTCTCTTTCTCCCT	60	TAAAATATGGAGTGGGGTTGGA	60	216	N	N	N	*
BrgMS827	AC166741	KBrH080C09	A2	(TA)10	GCGACACATTTGCTTTGTTTCT	61	TACCCTTTATGAGCTTCGAGCA	61	373	Y	N	N	***
BrgMS471	AC155345	KBrH080L24	A5	(AG)59	GGATCTCTCTCTCCTGTGCCT	59	CGTCCTCCAACTTTCTTTACCA	60	218	Y	N	N	***
BrgMS831	AC155346	KBrH081N08	A9	(AT)13	AGATATGTGTGTGTGGTTTGGG	59	CAAAATGAAGGCTGGAAGAGAT	59	328	Y	P	N	***
BrgMS50	AC189613	KBrH085A21	A9	(GA)43	ACTTTTGGAGGGGTTTTCTTTG	60	TGTTGCTTCATCTCGCTGTAGT	60	269	N	N	N	*
BrgMS1654	AC189614	KBrH091P11	unassigned	(TTC)7	TGTTGTTGTCAGATGAGGAACC	60	TAGTAACCCAAGCACAGTCCAA	59	242	Y	P	Y	****
BrgMS49	AC189614	KBrH091P11	unassigned	(AAG)15	AACACAGCAGCAGAGAGAGTCA	60	CATGGAGGGAGATAGACAAAGG	59	211	Y	P	Y	****
BrgMS469	AC155347	KBrH093K03	A9	(AT)14	TTGGTTGTTCTATTTCGGTCTG	59	GAGTAATGTCCCACACGATCATT	60	159	Y	N	N	****
BrgMS830	AC155347	KBrH093K03	A9	(GA)10	GAGTCTTGAGGAGAAGCAGGAA	60	AATGGATCAGTCTCACAAAGCA	59	369	Y	P	N	****
BrgMS468	AC155348	KBrH097M21	A9	(ATC)7	GACGAGGCTGAATACGAAGAAT	59	AACAGAGGACCAAAACAGAGGA	60	138	Y	N	N	**
BrgMS829	AC155348	KBrH097M21	A9	(TTA)13	TTAAGAAAAGTGAATGGCCCC	60	AAGAGATAACTAGATTTTGACCCGC	60	394	Y	N	N	***
BrgMS48	AC189616	KBrH099I08	A9	(AT)14	AAGCATCGGAATCATCAACTCT	60	CAATGGTTTTAGTGCAATCGAC	59	377	Y	P	N	***
BrgMS503	AC189616	KBrH099I08	A9	(AGAGA)4	ACGGGAGATGAGGTTTACTACG	59	TATAGAATAGGCGGGATTGGTC	59	390	Y	P	N	**
BrgMS437	DQ369745	KBrH1006H12	unassigned	(AGA)10	TCATACGGTGCTTCGATAGAGA	59	GGACAAACGAGAAGAGACCATC	60	249	Y	N	N	***
BrGMS4495	DQ369745	KBrH1006H12	unassigned	(AT)8	TCGATTGTAATGTCACTGCTCA	59	TTGACTGGCCTATACCCATGAT	60	219	Y	P	Y	****
BrgMS809	DQ369745	KBrH1006H12	unassigned	(TA)15	TATTCAGTCACGCTTTCTGACG	60	AACTCCTTTCACCAGCCAAAC	60	363	Y	P	Y	**
BrgMS47	AC189617	KBrH102A07	A7	(AG)34	CAAATCAAAACAACACCAGAGC	59	CCTAAGTCCCCATTTCTGCTT	59	270	Y	P	N	***
BrgMS502	AC189617	KBrH102A07	A7	(AT)18	GACTTCACTCCATACAGGCACA	60	CAACCATTGACGAGATGCAATA	60	236	Y	P	Y	****
BrgMS436	DQ369747	KBrH1054H15	unassigned	(AT)13	CAACCTTCCCACCTTTCATATC	59	GCTACCGTTATGTCCTTCTCGT	59	398	N	N	N	*
BrgMS808	DQ369747	KBrH1054H15	unassigned	(TA)10	ACGTACCATTCCACTTCCACAT	60	TTTTACAGCTCTCCAAGGGGTA	60	388	Y	P	N	****
BrgMS443	AC172881	KBrH105A17	A9	(TC)26	GATCACATGGAATGGAGACAGA	59	TCCGAAAAGCAACAAGATTAGG	60	308	Y	P	N	**
BrgMS813	AC172881	KBrH105A17	A9	(TA)13	TCTCAAACCCACAAATGGTAAG	58	ATAGTGAAACAATGGCGAGAGA	58	392	Y	N	N	****
BrgMS434	DQ369749	KBrH1070K21	unassigned	(TTAA)6	TGCAACAGCTAGGAGGTTATTG	59	GGTGGGGTTTAGGGTTTAGAAT	59	374	Y	N	N	****
BrgMS806	DQ369749	KBrH1070K21	unassigned	(AT)10	GAAAACCACACGAGATATTGGA	58	GATTCAGTTAGCCAAGAAACCTAGA	59	253	Y	N	N	**
BrgMS46	AC189618	KBrH108D07	A9	(GA)13	GGTAGTTTGGTTGTTGGTGGTT	60	TATGTTCAGTTTGTGCGATGC	59	307	Y	P	Y	***
BrgMS45	AC189619	KBrH110N19	A9	(CT)11	GAGAATAACGGTGGGAAAGAAA	59	ACTGAAAGAGGAGAGAGAGCCA	59	390	Y	P	N	****
BrgMS480	AC146875	KBrH117M18	A3	(CT)20	AGGAGAGTGGTGAAGGTGAGAG	59	CTTGGAAAGAAAGACCAAACCA	60	238	Y	P	Y	***
BrgMS838	AC146875	KBrH117M18	A3	(ATT)10	CAGTTTCAGAGGAGGATGTGAGT	59	CCAAGTTTGAACGACGAAATG	60	400	N	N	N	*
BrgMS479	AC155337	KBrH117N09	A5	(AG)13	AGTTGGAACCCCTATCCATTTT	59	TCTTTGCTTTCTTCTCCTTTCG	60	147	Y	P	Y	****
BrgMS4	AC189620	KBrH117O12	A8	(TA)14	GGTGAATGGAATCTTGTCTTGA	59	CAAAAGCTAGGTATCGGTTTGA	58	257	Y	P	Y	****
BrgMS442	AC172882	KBrH121H08	A3	(TC)15	GATGAGCCTTGAGGAGAAGAGA	60	GTAAAACCGTAAACCGGACAAA	60	371	Y	N	N	***
BrGMS3274	AC232569	KBrH122D17	A3	(TC)8	ACGCACTTAGCGAGGTAATGAT	60	GGGTCACTGATAAAGATCTCCTC	58	208	Y	P	Y	****
BrgMS44	AC189622	KBrH123K18	unassigned	(AC)10	TCTCGTTCCGTGAGAGCAC	60	GGCCGTACAAAGCATACAAAGT	60	363	Y	N	N	***
BrgMS501	AC189622	KBrH123K18	unassigned	(TTG)8	CATCAACAGCCATCATCTTCAT	59	AGGGAAACAAAACCCTACCTTG	60	322	Y	P	N	****
BrgMS441	AC172883	KBrH125N23	A9	(AT)12	GACGTTGGTGTCTCCGGT	59	GTTGAAATCTTCCTCCCAAAGA	59	215	N	N	N	*
BrgMS812	AC172883	KBrH125N23	A9	(TCT)7	TAGCGATGGTTAGGGAGATGTT	59	AGGTGCGTTGATAAAAGAGGAG	59	245	Y	P	N	****
BrgMS440	AC172885	KBrH134H15	A6	(AG)45	GCGGATCTCGTTGATGTTCT	60	TAAATGGGCTTTCAGTATTGGG	60	386	Y	P	N	***
BrgMS478	AC155338	KBrH138P04	A9	(AT)19	ATCACACTTGTCTCGATTTGGA	59	TATACGGCTAGTTTTGTGGCCT	60	222	Y	N	N	****
BrgMS837	AC155338	KBrH138P04	A9	(CT)12	ATCTACTTTCCCTTCACCACCA	59	TGAACTGGGTAAACGTGACATC	59	353	Y	P	N	****
BrgMS43	AC189624	KBrH143H14	A9	(CTT)9	ACGAAGAAGAAGAGGAAGAGGG	60	GAGAGAGAGAGAGATGGTGGGA	59	254	Y	P	N	***
BrgMS499	AC189624	KBrH143H14	A9	(AT)14	AGATATTGATCCGTGCATCCG	62	TGTCAAACCTCTTAAAACCACACAG	61	322	Y	P	N	****
BrgMS42	AC189625	KBrS001F19	A9	(GA)19	CCGTATCAATGGCGTAACAGTA	59	TAAAGTGAGGTGAGCGAAGACC	60	384	Y	P	N	***
BrgMS41	AC189626	KBrS001F23	A9	(TGA)7	AAAGAAGCAAATCGTCCAGAAG	59	CTTCCTAGTGGTTTGTATCCGC	60	333	Y	N	N	****
BrgMS40	AC189627	KBrS001M03	A3	(AG)54	CACCAACCGTCACACACTTTAC	60	GCTAACGGGTTTCTCATTTCTG	60	339	Y	N	N	**
BrgMS439	AC172886	KBrS002B15	A9	(AT)21	GGCTATAACGCCCCTGTTACT	59	CTATAAATCCTTCCGCATGACC	59	262	Y	N	N	***
BrgMS811	AC172886	KBrS002B15	A9	(CA)10	AAGACACTCCTAAACAGCACGTT	59	GACAGACGTTCACGACAAAAGA	60	199	Y	P	N	****
BrgMS38	AC189628	KBrS003D10	A7	(AT)14	AGGTTTGGGAGATGCAGAGTT	60	GCCACTGAGACTTCCTCCTCT	60	261	Y	P	Y	****
BrgMS37	AC189629	KBrS003F17	A1	(TGT)8	CTGCCTTTGGATCGTCTTCTAT	59	TACGAGGTTCGGTTTTCTTCAT	60	254	Y	P	Y	****
BrgMS36	AC189630	KBrS003G14	A4	(GGA)7	AGCACTTGAGTTTCTCCCTGAA	60	GACTTCTTGCATCATCTTGTCG	59	331	Y	P	N	***
BrgMS35	AC189631	KBrS003K07	A2	(GA)11	TATTAAACTACGCCCTCATCGC	60	CACTGCTTCCAATCTAAAACCC	60	380	Y	P	N	***
BrgMS498	AC189631	KBrS003K07	A2	(AT)19	AGTGAGGGACTGGTGGTAGGTA	59	ATTCGCCTAAACACTGGAGAAA	60	302	Y	N	N	****
BrgMS34	AC189632	KBrS003O10	A3	(AG)15	TCCCATATCACTCACACACACA	59	TCATCAAATTCTCCGTCCCTAC	60	298	Y	N	N	***
BrgMS33	AC189633	KBrS004A14	A6	(TC)51	GATCACGTCGCAGTTATATCCA	59	TTGGTTCCCCATCTACCATATC	59	328	Y	P	Y	****
BrgMS497	AC189633	KBrS004A14	A6	(AG)10	GGAACTCTTGATGGGTAGCAAA	60	CAGAAGATGATGACTCTGTCGC	60	292	Y	P	Y	***
BrgMS810	AC172887	KBrS004B22	unassigned	(TAAAA)5	CCTTGGACGACAAACAAACATA	59	CAAACCATAATCGAGAGTGCTG	59	278	Y	P	Y	**
BrgMS32	AC189634	KBrS004I08	A5	(AAG)11	GGCAGAGATGAAGAAGGAGAAA	59	GCCTAATCCAGAGAGTGGGTAA	59	318	Y	P	N	**
BrgMS496	AC189635	KBrS004J05	A1	(AT)13	TCGAGAAATCAAATGCCTCT	57	TGCTTGTACGGCGAATCT	57	386	Y	P	N	***
BrgMS31	AC189636	KBrS004M05	A2	(AT)12	TGGTGAGAAGAGAAAGACGTAGG	59	GCTTACGATTGTGTGCATGG	60	369	Y	N	N	****
BrgMS495	AC189636	KBrS004M05	A2	(TTCGG)4	GCGTAAGTAAGGCTGTTCAATATGGT	62	TCGGTTTTGTTCGGTTTATTCG	63	187	Y	N	N	***
BrgMS30	AC189637	KBrS004O21	A1	(GAT)8	TCATTGTCAGAACCAGGAGACA	60	GTGGAAAGTGGGAAAGATGAAG	59	178	Y	P	N	***
BrgMS29	AC189638	KBrS005I11	A1	(GA)11	TAGCTGATTTACTGAACGGACG	59	GGTTTTGGAGTTTGTTAGCCAG	60	327	Y	P	N	***
BrgMS494	AC189638	KBrS005I11	A1	(TTA)10	GAGAAGAGTGTGACCCCTCAAA	60	AAGTGCATTGTAAGCGACTCAA	59	294	Y	N	N	****
BrgMS28	AC189639	KBrS005O12	unassigned	(TC)30	TTTCTTCGAGAGGCTTGTGTTT	60	ATGGGGTGCTTAGTGTTGTTTT	59	257	Y	P	N	**
BrgMS27	AC189640	KBrS006L21	A4	(TC)24	GGTCCTTTGAGCTTCTATTCACTT	59	TTAGCAAATCTACCTGCCATGA	59	208	Y	P	N	**
BrgMS438	AC172888	KBrS007I12	A6	(AT)12	GGGCGGTAGAAAGGTTTTAACT	59	CATTCGGTCCCATACTTGTTTT	60	378	Y	N	N	***
BrGMS3290	AC232573	KBrS007P17	A3	(TA)10	CATACATGCATGAGGTTTGGTC	60	TCCAAAGATTTCAACGGTCAAC	61	159	Y	P	Y	****
BrGMS3291	AC232573	KBrS007P17	A3	(AG)8	ATCTTTGGCCTTGTCCATCATA	60	GAGAAAGAAATGGCAGACAACA	59	199	Y	P	Y	****
BrgMS493	AC189641	KBrS008C11	A3	(AT)10	TCTGCGTCTCTCCAGACCTAA	60	CGAACCGAAGTAAATAACGGAC	59	210	Y	P	N	**
BrgMS26	AC189642	KBrS008G07	A6	(AC)12	AAAGGTTGACCACATCCAAACT	59	CGGTTAAATCCACAGTTCTTTCTAC	59	343	Y	P	N	****
BrgMS492	AC189642	KBrS008G07	A6	(ATA)10	TACAGCAAGGAAAGCTACAGCA	60	TGGCTATTTCAGACCCATTTCT	59	339	Y	N	N	****
BrgMS25	AC189643	KBrS008H22	A9	(GA)34	CTTTCTCCTCTGTTTTCGCTTC	59	ATTTCGTCGCTAACTCATCACC	60	377	Y	P	Y	****
BrgMS24	AC189644	KBrS008K03	A3	(CT)25	TCCATTATCCTCACACAAAACG	59	CTCTCTCCCCGATCTATTTCCT	60	181	Y	P	N	**
BrgMS22	AC189645	KBrS008P19	A8	(TTC)7	TCTCTTGCAGACCCTATAACCC	59	TATACTTGCCCATTTGCACAAC	59	189	Y	N	N	***
BrgMS21	AC189646	KBrS009G14	A2	(GA)21	GAACGTCGGGACCAGCTAGA	62	TAGCCACATTAGGCAATTCCG	62	356	Y	P	N	**
BrgMS20	AC189647	KBrS009G24	A7	(TC)12	TCCCCTGTAATGAAGTGTCTCC	60	TGGTCTTCCTATTGGCTGTGTA	59	150	Y	N	N	**
BrgMS491	AC189647	KBrS009G24	A7	(ATC)7	CCAGAGGAAACAACATCATCAA	59	TCATAAGCCCACAAGTTCTTCA	59	295	Y	N	N	****
BrgMS490	AC189648	KBrS010D10	A5	(TA)11	AAGTCAAAGCCACAACAACAAC	59	TGCCCACTTCTCCACTTTCTAT	60	338	Y	P	N	****
BrgMS489	AC189649	KBrS010I09	A9	(TAAC)5	ATGAAACCTCTTGCTTCCACAC	60	CATTAGAGTCATCCCCGACTTC	59	390	Y	P	N	***
BrgMS488	AC189650	KBrS011B08	A3	(TCC)7	GACCCCTTTGAACTCCGTTT	60	CCTCTTAAAATTCCCAAAACCC	60	394	Y	N	N	****
BrgMS839	AC189651	KBrS011C02	A4	(AG)38	TATTCAAACACATCAACGAGGC	60	CGGATCTGAAGAGAGTAGAGGC	59	363	Y	P	Y	***
BrgMS17	AC189652	KBrS012D09	A3	(AG)12	GTGTTTTGTGAGGGGAAGAGAA	60	AGGAGAGAAGCGAGATTCGTTA	59	295	Y	N	N	**
BrgMS487	AC189652	KBrS012D09	A3	(TATTT)4	GCGCGGATAACGATTCTA	57	TTGGACTGAGCTTGATAGGTCT	58	400	Y	N	N	****
BrgMS15	AC189653	KBrS012D15	A5	(AG)17	CAATCCTTCCAATCCTCTCAAC	59	GAAAATAAGCTCGATCACACCC	59	195	N	N	N	*
BrgMS486	AC189654	KBrS012H18	A6	(TA)11	GAAGCAAAATCAGGACAAAACC	59	ATACACAAGTTTGGGAGGAGGA	59	300	Y	P	N	**
BrgMS485	AC189655	KBrS012M03	A3	(CT)18	CTTAACCTCGCAATCATAACCTG	60	GTGAAACGGTAAGGAGTTTGCT	59	391	Y	P	Y	****
BrgMS13	AC189656	KBrS015K01	A8	(GAA)9	CCACCCCTAAGTTTTACTCCAA	59	AGGTTGAGTGAGAGGGAAGAGA	59	234	Y	P	Y	****
BrGMS4515	AC189656	KBrS015K01	A8	(GA)7	ATAACGAAGCTTCCCAATAACG	59	CACAGCTTTCTTGTGATTCCAG	59	203	Y	P	Y	****
BrGMS4519	AC189656	KBrS015K01	A8	(TC)8	TATCACCATCAAACCACACCAT	59	CTCGTACAGCCCATTTCAATAA	59	206	Y	P	Y	****
BrgMS12	AC189657	KBrS016J18	A6	(CT)18	CATAGTCGGAAGGGGAGATACA	60	ACGTAAACGAGCAAGCAGAAGT	60	286	Y	P	Y	****
BrgMS11	AC189659	KBrS016N10	A2	(AGG)11	TGCCTTGGTTATCCTCATCTTT	59	ACGGTCGCTTCTTGTCTTTAAC	59	300	Y	P	Y	***
Notes:
* stands for no amplification
** stands for multiple bands or smear
*** stands for good amplifcation with relative weak bands
**** stands for good amplification with strong bands

## Sheet: Sheet2
59
60
59
59
60
59
60
60
60
58
60
60
59
59
59
59
60
60
59
59
59
60
60
59
59
59
59
60
59
60
60
59
59
57
60
60
59
59
59
60
60
60
57
59
59
60
59
59
59
58
60
59
59
59
59
59
60
60
59
59
57
60
60
60
60
60
59
59
59
59
59
60
59
58
59
60
59
59
60
61
59
61
60
59
57
60
59
60
60
57
59
60
59
59
60
59
60
59
60
59
60
59
59
60
58
59
59
59
61
60
60
60
60
59
59
60
59
60
61
60
60
59
60
57
60
57
59
59
60
59
59
60
59
59
58
59
57
59
59
60
59
60
60
60
59
59
59
60
59
59
58
59
60
59
59
60
60
59
59
60
61
60
58
58
59
59
59
60
60
59
60
60
60
60
59
59
59
57
59
59
60
59
59
59
60
59
59
60
59
59
59
61
60
59
59
59
59
59
60
59
59
60
60
59
60
59
59
60
60
60
59
59
60
60
59
59
59
59
59
58
62
60
59
60
59
60
60
59
60
60
60
60
60
59
59
61
59
60
59
58
58
60
58
59
59
59
59
59
59
60
61
60
60
58
60
60
59
60
59
57
59
58
59
60
60
59
58
58
60
59
59
59
60
60
59
59
60
61
59
60
57
60
59
57
60
60
59
60
60
59
57
60
59
59
59
60
60
60
59
59
60
60
60
60
60
59
59
57
60
59
59
59
59
60
59
60
60
59
59
59
60
60
59
60
60
59
60
59
59
60
60
60
59
60
59
59
59
59
59
58
59
57
60
60
59
60
59
59
60
60
60
60
60
59
60
60
60
60
60
59
60
57
59
60
61
59
59
60
59
60
59
59
60
59
60
59
58
59
59
60
59
60
60
59
59
59
59
59
60
60
60
59
57
60
58
60
60
59
59
57
60
60
59
59
59
60
59
59
60
59
60
60
59
59
59
59
60
59
62
59
60
60
59
58
59
57
59
59
59
60
57
60
60
59
59
59
59
57
59
60
60
60
60
59
60
59
60
59
59
60
59
60
60
59
61
60
59
59
60
59
60
60
60
59
60
59
59
60
60
60
58
58
59
60
59
60
60
60
59
60
60
60
59
60
59
60
59
60
58
59
59
60
59
60
60
60
59
60
59
59
60
60
59
60
60
60
58
59
60
60
60
59
60
60
59
58
58
59
60
61
61
60
59
60
60
59
59
60
60
60
60
59
60
60
59
60
60
59
59
60
60
60
58
57
59
60
60
59
59
60
60
59
57
59
60
59
59
59
60
59
59
59
60
59
59
59
63
60
60
60
60
59
59
59
59
60
60
60
59
59
59
59
60
60
59
60
60
59
59
59
59
59
60
59
60
60
58
60
60
60
60
60
60
59
59
60
59
60
59
59
60
59
57
60
59
59
58
59
60
59
60
60
60
60
59
60
58
58
59
61
60
59
60
60
60
60
59
60
60
59
60
60
59
60
59
60
59
60
58
59
60
59
60
59
59
60
60
59
59
60
60
60
59
59
60
60
59
59
58
59
58
60
59
59
60
60
59
58
60
60
60
59
60
60
59
59
59
58
61
62
60
60
59
60
59
60
59
60
59
60
60
59
60
59
59
59
60
60
59
60
59
60
60
59
59
59
59
59
60
59
59
58
60
59
59
60
60
60
59
58
60
59
59
60
60
60
60
59
59
60
57
60
59
60
60
60
57
59
57
59
60
63
60
60
60
61
61
60
60
60
59
60
60
61
59
60
60
59
59
59
60
60
60
60
59
59
59
59
60
59
59
60
58
59
60
58
60
60
59
60
60
60
60
59
59
60
59
60
60
59
60
61
59
59
60
60
60
59
60
59
60
60
59
59
59
60
59
60
59
60
59
58
59
58
60
59
59
59
59
59
60
60
60
59
59
59
60
59
59
60
62
59
59
60
59
59
60
59
60
60
59
59
59
60
59
59
57
59
62
60
59
60
60
59
59
60
60
60
59
60
59
59
59
62
60
59
59
60
60
60
60
57
59
59
60
59
59
59
60
59
