# Supplementary material for: Construction of an integrated genetic linkage map for the A genome of Brassica napus using SSR markers derived from sequenced BACs in B. rapa
Source: BMC Genomics. 2010 Oct 22;11:594. doi: 10.1186/1471-2164-11-594 (PMC3091739; doi:10.1186/1471-2164-11-594)
Supplement: Additional file 2 — The assignments of 125 BACs and their associated contigs to B. napus chromosomes. [file 1471-2164-11-594-S2.XLS]

## Sheet: sheet 1
	Assignments of 125 BACs and their belonging to contigs to B. napus chromosomes
	B.rapa physical map			B.napus linkage map		JWF3P linkage map		VCS-DH linkage map		CKDH linkage map
	Sequenced BACs	Contig No.	LGs	BrGMS Markers	LGs	JWF3P map	LGs	VCS-DH map	LGs	CKDH map	LGs	Remarks
	KBrH003F06	not in contig	unassigned	BrGMS456	A1	KS40551	A1	KS40551	A1	nia_m032a	A1
	KBrB091M07	3	A1	BrGMS125	A1	KS40980	A1	KS40980	A1	nia_m110a	A1
	KBrB069A15	not in contig	unassigned	BrGMS211	A1	KA40470-3	A1	KA40470-3	A1
	KBrH001M22	9	A1	BrGMS110	A1	KC40560-1	A1	KA40560-2	A1
	KBrB021M22	1	A1	BrGMS361	A9	B021M22-5	A1					conflicted
				BrGMS750	A1	B021M22-5	A1
	KBrB053D06	50	A2	BrGMS659	A2			B053D06-5	A2	cnu_m617a	A2
	KBrB070J11	not in contig	unassigned	BrGMS204	A2	KS11120	A2	KS11120	A2
	KBrB070J05	48	A2	BrGMS627	A2			KS50430	A2
	KBrB059L17	49	A2	BrGMS236	A2			KS50530	A2
	KBrH014E13	44	A2	BrGMS60	A2	KS51090	A2	KS51090	A2
	KBrB036H12	44	A2	BrGMS716	A2	KS51100	A2	KS51100b	A2
	KBrS016N10	42	A2	BrGMS11	A2			KS51120	A2
	KBrB041F23	not in contig	unassigned	BrGMS1	A2	KS50030	A2
	KBrB071K22	31	A2	BrGMS622	A2	KS50880	A2
	KBrB049H14	not in contig	unassigned	BrGMS667	A2	KS50920	A2
	KBrB007I19	42	A2	BrGMS790	A2	KS51140	A2
	KBrB021J09	41	A2	BrGMS363	A2	KS51180	A2
	KBrB084M06	not in contig	unassigned	BrGMS155	A3	KS30660	A3	KS30660	A3	cnu_m073a	A3
	KBrB049D17	83	A3	BrGMS1540	A3	B049D17-4	A3			cnu_m098a	A3
	KBrB044L16	76	A3	BrGMS283	A3	KS30500	A3			cnu_m100a	A3
	KBrH005P10	309	unassigned	BrGMS542	A3					cnu_m146a	A3
	KBrB026F22	80	A3	BrGMS734	A3					cnu_m320a	A3
	KBrB042O05	73	A3	BrGMS690	A3			KS30330	A3	cnu_m321a	A3
	KBrB021F10	not in contig	unassigned	BrGMS365	A3	KS30350	A3			cnu_m324a	A3
	KBrB089H07	60	A3	BrGMS134	A3	KS40250	A3	KS40250	A3	cnu_m409a	A3
	KBrH001D20	73	A3	BrGMS1600	A3	KS30310	A3			cnu_m477a	A3
	KBrB010F13	65	A3	BrGMS1466	A3	KS30370	A3			cnu_m479a	A3
	KBrB083F05	80	A3	BrGMS164, BrGMS592	A3					cnu_m482a	A3
	KBrH009C15	55	A3	BrGMS85	A3					cnu_m496a	A3
	KBrH006C14	107	A3	BrGMS94	A3	KS50140	A3	KS50140	A3	nia_m116a	A3
	KBrB054G07	106	A3	BrGMS253	A3			B054G07-4	A3	nia_m120a	A3
	KBrB051E01	not in contig	unassigned	BrGMS2984	A3			B051E01-1	A3
	KBrB053E08	123	A3	BrGMS2996	A3			B053E08-4	A3
	KBrB061C02	125	A3	BrGMS3041, BrGMS3043	A3			B061C02-1	A3
	KBrB079E08	not in contig	unassigned	BrGMS3098, BrGMS3099	A3			B079E08-2	A3
	KBrB086M08	53	A3	BrGMS3124, BrGMS3125, BrGMS3126	A3			B086M08-2	A3
	KBrH059N21	496	unassigned	BrGMS2628	A3			H059N21-1	A3
	KBrS007P17	not in contig	unassigned	BrGMS3290, BrGMS3291	A3	KC30030	A3	KC30030	A3
	KBrB001H24	not in contig	unassigned	BrGMS803	A3	KS30040	A3	KS30040	A3
	KBrB009B09	75	A3	BrGMS406	A3			KS30530	A3
	KBrH013I08	103	A3	BrGMS3216	A3	KS50280	A3	KS50280	A3
	KBrB086B23	127	A3	BrGMS3120	A3			KS50800	A3
	KBrB013O20	84	A3	BrGMS770	A3	B013O20-2	A3
	KBrB072K21	70	A3	BrGMS3076	A3	B072K21-5	A3
	KBrH007P05	89	A3	BrGMS8	A3	KR20690-2	A3
	KBrS012M03	90	A3	BrGMS485	A3	KS20620	A3
	KBrB047D06	73	A3	BrGMS672	A3	KS30300	A3
	KBrH004B20	97	A3	BrGMS103	A3	KS50910	A3
	KBrH004D08	134	A4	BrGMS102	A4	KS20740	A4			cnu_m256a	A4
	KBrB089D07	not in contig	unassigned	BrGMS135	A4	KS20730	A4			cnu_m360a	A4
	KBrB002P20	134	A4	BrGMS426	A4	KA20750-1	A4			cnu_m524a	A4
	KBrH010F07	not in contig	unassigned	BrGMS841	A4	KS20410	A4	KS20410	A4
	KBrB089M13	132	A4	BrGMS839	A4	KS20640	A4	KS20640	A4
	KBrB073H13	135	A4	BrGMS867	A4	B073H13-2	A4
	KBrS011C02	132	A4	BrGMS848	A4	KS20590	A4
	KBrB023F24	not in contig	unassigned	BrGMS351	A5	KS20760	A5	KS20760	A5	cnu_m257a	A5
	KBrB082L07	147	A5	BrGMS165	A5	KS20710	A5			cnu_m293a	A5
	KBrB050K06	145	A5	BrGMS264	A5	KS20650	A5			cnu_m344a	A5
	KBrB046C11	not in contig	unassigned	BrGMS278	A5	KA30560-1	A5			cnu_m364a	A5
	KBrB092B03	910	unassigned	BrGMS124	A5					cnu_m458a	A5
	KBrH012G24	441	unassigned	BrGMS70	A5			KS10940	A5
	KBrH117N09	150	A5	BrGMS479	A5	KS20851	A5	KS20851b	A5
	KBrB087P06	138	A9	BrGMS576	A9			KS30220	A5			conflicted
			A5	BrGMS141	A5			KS30220	A5
	KBrH004P05	139	A5	BrGMS99	A5	KS30240	A5	KS30240	A5
	KBrB042L19	137	A5	BrGMS692	A5	KA30150-2	A5
	KBrB039A19	not in contig	unassigned	BrGMS306	A5	KS30270	A5
	KBrB071H12	141	A5	BrGMS623	A5	KS30450	A5
	KBrH006P24	162	A6	BrGMS90	A6	KS10410	A6	KS10410	A6	cnu_m050a	A6
	KBrB011L09	163	A6	BrGMS396	A6	KS10460	A6	KS10460	A6	cnu_m149a	A6
	KBrH009H15	not in contig	unassigned	BrGMS83	A6	KS20050	A6			cnu_m211a	A6
	KBrS004A14	not in contig	unassigned	BrGMS33, BrGMS497	A6	KS30740	A6	KS30740	A6	cnu_m318a	A6
	KBrB044D19	164	A6	BrGMS285	A6	KS30830	A6	KS30830	A6	cnu_m483a	A6
	KBrB051H12	169	A6	BrGMS663	A6			KS20010	A6	nia_m041a	A6
	KBrB043O20	not in contig	unassigned	BrGMS286, BrGMS684	A6	KS10400	A6			nia_m049a	A6
	KBrB018N18	155	A6	BrGMS373	A6	KS10970	A6	KS10970	A6
	KBrS016J18	167	A6	BrGMS12	A6	KS50550	A6
	KBrH003E13	170	A6	BrGMS108	A6	KS50700	A6
	KBrB021P11	not in contig	unassigned	BrGMS360	A6	KS50760	A6
	KBrH102A07	176	A7	BrGMS502	A7	KS31001	A7	KS31001	A7	cnu_m030a	A7
	KBrB073F16	185	A7	BrGMS189	A7					cnu_m037a	A7
	KBrB084P16	not in contig	unassigned	BrGMS152	A7					cnu_m182a	A7
	KBrB070L01	178	A7	BrGMS202	A7	KS31100	A7			cnu_m273a	A7
	KBrB026G01	180	A7	BrGMS733	A7	KS11440	A7			cnu_m354a	A7
	KBrS003D10	not in contig	unassigned	BrGMS38	A7	KS10730	A7	KS10730	A7	cnu_m608a	A7
	KBrB080N15	173	A7	BrGMS171	A7	KS10570	A7			nia_m045a	A7
	KBrB088E10	not in contig	unassigned	BrGMS139	A7					nia_m087a	A7
	KBrB007M04	1385	unassigned	BrGMS788	A7			B007M04-3	A7
	KBrB019O05	388	unassigned	BrGMS753	A6			B019O05-5	A7			conflicted
		388	unassigned	BrGMS4503, BrGMS4505, BrGMS4507, BrGMS4508	A7			B019O05-5	A7
	KBrB048D12	176	A7	BrGMS10	A7			KA30990-1	A7
	KBrH015N11	not in contig	unassigned	BrGMS54	A7			KS11400	A7
	KBrB086N06	177	A7	BrGMS580	A7	KS11360	A7
	KBrB074J14	497	A7	BrGMS611	A7	MK014	A7
	KBrH004J18	198	A8	BrGMS844	A8	KS40981	A8	KS40981	A8	nia_m061a	A8
	KBrB037O12	186	A8	BrGMS705	A8	KS10160	A8	KS10160	A8
	KBrB077F22	not in contig	unassigned	BrGMS607	A8	KS10320	A8	KS10320	A8
	KBrS004B22	not in contig	unassigned	BrGMS810	A8			S004B22-2	A8
	KBrB048L11	202	A8	BrGMS859	A8	KR40760-3	A8
	KBrH013B19	186	A8	BrGMS519	A8	KS10150	A8
	KBrH013K13	197	A8	BrGMS517	A8	KS11010	A8
	KBrB019A15	not in contig	unassigned	BrGMS758	A8	KS40210	A8
	KBrB056G23	not in contig	unassigned	BrGMS653	A8	KS40300	A8
	KBrB075L03	201	A8	BrGMS609	A8	KS40480	A8
	KBrB081E09	not in contig	unassigned	BrGMS596	A9	B081E09-5	A9			cnu_m296a	A9
	KBrH070I10	not in contig	unassigned	BrGMS445	A9					cnu_m356a	A9
	KBrB023B16	228	A9	BrGMS352	A9					cnu_m372a	A9
	KBrB049N17	231	A9	BrGMS265	A9	KS30880	A9	KS30880	A9	cnu_m402a	A9
	KBrB013M01	225	A9	BrGMS389, BrGMS772	A9			KS31070	A9	cnu_m534a	A9
	KBrH015M19	229	A9	BrGMS814	A9	KS10551	A9	KS10551	A9	nia_m003a	A9
	KBrH117O12	1428	unassigned	BrGMS4	A9	KS31002	A9	KS31002	A9	nia_m016a	A9
	KBrH108D07	215	A9	BrGMS46	A9					nia_m131a	A9
	KBrB036K20	not in contig	unassigned	BrGMS316	A9			B036K20-2	A9
	KBrB043F18	206	A9	BrGMS291	A9	KS10050	A9	KS10050b	A9
	KBrS008H22	not in contig	unassigned	BrGMS25	A9	KA20380-1	A9
	KBrB063K02	219	A9	BrGMS225, BrGMS640	A9	KS20390	A9
	KBrB036H01	not in contig	unassigned	BrGMS318	A9	KS31150	A9
	KBrH042F19	not in contig	unassigned	BrGMS447	A9	KS31201	A9
	KBrH080A08	273	A10	BrGMS472	A10	KS50166_FLC1	A10			nia_m008a	A10
	KBrB080E24	274	A10	BrGMS600	A10	KS50190	A10			nia_m100a	A10
	KBrB012O13	277	A10	BrGMS775	A10			KS50250	A10	nia_m103a	A10
	KBrH009B23	275	A10	BrGMS86, BrGMS536	A10			KS50240b	A10
	KBrB015N02	279	A10	BrGMS383	A10	KS50340	A10	KS50340	A10
	KBrB036L21	not in contig	unassigned	BrGMS713	A10	KS50450	A10	KS50450	A10
	KBrB034N10	273	A10	BrGMS722	A10	KS50150	A10
	KBrB087B10	278	A10	BrGMS144, BrGMS579	A10	KS50310	A10
	KBrB043M07	284	A10	BrGMS287	A10	KS50990	A10
