# Supplementary material for: Construction of an integrated genetic linkage map for the A genome of Brassica napus using SSR markers derived from sequenced BACs in B. rapa
Source: BMC Genomics. 2010 Oct 22;11:594. doi: 10.1186/1471-2164-11-594 (PMC3091739; doi:10.1186/1471-2164-11-594)
Supplement: Additional file 3 — Assignments of 27 unassigned BACs in current version of physical map in B. rapa to B. napus linkage map. [file 1471-2164-11-594-S3.XLS]

## Sheet: mapping unassigned BACs
Anchorage of the previously unassigned BACs
Sequenced BACs	Markers mapped on the B. napus linkage map	LGs
KBrB035I03	BrGMS321, BrGMS4481	A2
KBrH051L05	BrGMS7, BrGMS2145	A3
KBrB065N19	BrGMS637, BrGMS2125	A4
KBrB016N13	BrGMS379, BrGMS2094	A5
KBrB019M05	BrGMS369, BrGMS4463, BrGMS4465, BrGMS4466	A6
KBrB088D23	BrGMS140, BrGMS4491	A6
KBrB068K17	BrGMS212, BrGMS4454	A7
KBrB023N08	BrGMS742, BrGMS4474	A8
KBrB013C03	BrGMS391, BrGMS4458	A8
KBrH1006H12	BrGMS809, BrGMS4495	A9
KBrB019O20	BrGMS366, BrGMS4468	A9
KBrH091P11	BrGMS49, BrGMS1654	A3
KBrB013J16	BrGMS773, BrGMS1474	A3
KBrB080O07	BrGMS597, BrGMS170, BrGMS1578	A3
KBrB084C18	BrGMS162, BrGMS590	A4
KBrH004A06	BrGMS454, BrGMS1126	A9
KBrH020D15	BrGMS476, BrGMS835	A9
KBrB011D06	BrGMS2820, BrGMS2821	A3
KBrB027P21	BrGMS2903, BrGMS2904	A3
KBrB037E22	BrGMS2940, BrGMS2941	A3
KBrB047H21	BrGMS2969, BrGMS2971	A3
KBrB050C17	BrGMS2980, BrGMS2981	A3
KBrB057N22	BrGMS3024, BrGMS3027	A3
KBrB071A06	BrGMS3072, BrGMS3075	A3
KBrB073E20	BrGMS3080, BrGMS3081, BrGMS3082	A3
KBrH013F17	BrGMS3209, BrGMS3210	A3
KBrH001B14	BrGMS3441, BrGMS3444	A3
