# Supplementary material for: Construction of an integrated genetic linkage map for the A genome of Brassica napus using SSR markers derived from sequenced BACs in B. rapa
Source: BMC Genomics. 2010 Oct 22;11:594. doi: 10.1186/1471-2164-11-594 (PMC3091739; doi:10.1186/1471-2164-11-594)
Supplement: Additional file 4 — Validation of BAC assignments [file 1471-2164-11-594-S4.XLS]

## Sheet: validation of BAC assignment
Validation of BAC assignments
The B. napus linkage map			The B.rapa linkage maps					Physical map
Markers	LGs		Markers	Maps	LGs		sequenced BACs	Contig No.	LGs	Remarks
BrGMS264	A5		cnu_ssr344	CKDH	A5		KBrB050K06	145	A5
cnu_ssr344	A5		KS20650	JWF3P	A5
BrGMS673	A5		cnu_ssr362	CKDH	A5		KBrB047A09	82	A3	conflicted
cnu_ssr362	A5
BrGMS352	A9		cnu_ssr372	CKDH	A9		KBrB023B16	228	A9
cnu_ssr372	A9
BrGMS775	A10		nia_ssr103	CKDH	A10		KBrB012O13	277	A10
nia_ssr103	A10		KS50250	VCS-DH	A10
BrGMS597	A3						KBrB080O07	not in contig	unassigned
BrGMS170	A3
BrGMS3124	A3		B086M08-2	VCS-DH	A3		KBrB086M08	53	A3
BrGMS3125	A3
BrGMS3126	A3
BrGMS286	A6		KS10400	JWF3P	A6		KBrB043O20	not in contig	unassigned
BrGMS684	A6		nia_m049a	CKDH	A6
BrGMS33	A6		KS30740	JWF3P	A6		KBrS004A14	not in contig	unassigned
BrGMS497	A6		KS30740	VCS-DH	A6
			cnu_m318a	CKDH	A6
BrGMS225	A9		KS20390	JWF3P	A9		KBrB063K02	219	A9
BrGMS640	A9
BrGMS389	A9		KS31070	VCS-DH	A9		KBrB013M01	225	A9
BrGMS772	A9		cnu_m534a	CKDH	A9
BrGMS86	A10		KS50240b	VCS-DH	A10		KBrH009B23	275	A10
BrGMS536	A10
BrGMS144	A10		KS50310	JWF3P	A10		KBrB087B10	278	A10
BrGMS579	A10
BrGMS1237	A1		KS40950	JWF3P	A1		KBrB006J12	1	A1
BrGMS1238	A1
BrGMS750	A1		B021M22-5	JWF3P	A1		KBrB021M22	1	A1
BrGMS1375	A2		KS50940	JWF3P	A2		KBrB069F08	28	A2
BrGMS1376	A2
BrGMS4463	A2						KBrB019M05	28	A2
BrGMS4465	A2
BrGMS4466	A2
BrGMS11	A2		KS51120	VCS-DH	A2		KBrS016N10	42	A2
BrGMS790	A2		KS51140	JWF3P	A2		KBrB007I19	42	A2
BrGMS321	A2						KBrB035I03	42	A2
BrGMS4481	A2
BrGMS60	A2		KS51090	JWF3P	A2		KBrH014E13	44	A2
			KS51090	VCS-DH	A2
BrGMS716	A2		KS51100	JWF3P	A2		KBrB036H12	44	A2
			KS51100b	VCS-DH	A2
BrGMS1598	A3		KS30310	JWF3P	A3		KBrH001D20	73	A3
BrGMS1600	A3
BrGMS672	A3		KS30300	JWF3P	A3		KBrB047D06	73	A3
BrGMS690	A3		KS30330	VCS-DH	A3		KBrB042O05	73	A3
			cnu_m321a	CKDH	A3
BrGMS164	A3		cnu_m482a	CKDH	A3		KBrB083F05	80	A3
BrGMS592	A3
BrGMS734	A3		cnu_m320a	CKDH	A3		KBrB026F22	80	A3
BrGMS1501	A3		KS50900	VCS-DH	A3		KBrB030F12	97	A3
BrGMS1502	A3
BrGMS103	A3		KS50910	JWF3P	A3		KBrH004B20	97	A3
BrGMS3209	A3						KBrH013F17	84	A3
BrGMS3210	A3
BrGMS770	A3		B013O20-2	JWF3P	A3		KBrB013O20	84	A3
BrGMS2628	A3		H059N21-1	VCS-DH	A3		KBrH059N21	496	unassigned
BrGMS49	A3						KBrH091P11	496	unassigned
BrGMS1654	A3
BrGMS3124	A3		B086M08-2	VCS-DH	A3		KBrB086M08	53	A3
BrGMS3125	A3
BrGMS3126	A3
BrGMS3441	A3						KBrH001B14	53	A3
BrGMS3444	A3
BrGMS2820	A3						KBrB011D06	71	A3
BrGMS2821	A3
BrGMS2940	A3						KBrB037E22	71	A3
BrGMS2941	A3
BrGMS839	A4		KS20640	JWF3P	A4		KBrB089M13	132	A4
			KS20640	VCS-DH	A4
BrGMS848	A4		KS20590	JWF3P	A4		KBrS011C02	132	A4
BrGMS102	A4		cnu_m256	CKDH	A4		KBrH004D08	134	A4
cnu_ssr256	A4		KS20740	JWF3P	A4
BrGMS426	A4		KA20750-1	JWF3P	A4		KBrB002P20	134	A4
			cnu_m524a	CKDH	A4
BrGMS1773	A5		KS30260	JWF3P	A5		KBrB063G23	139	A5
BrGMS1774	A5		KS30260	VCS-DH	A5
BrGMS99	A5		KS30240	JWF3P	A5		KBrH004P05	139	A5
			KS30240	VCS-DH	A5
BrGMS140	A6						KBrB088D23	170	A6
BrGMS4491	A6
BrGMS108	A6		KS50700	JWF3P	A6		KBrH003E13	170	A6
BrGMS502	A7		KS31001	JWF3P	A7		KBrH102A07	176	A7
			KS31001	VCS-DH	A7
			cnu_m030a	CKDH	A7
BrGMS10	A7		KA30990-1	VCS-DH	A7		KBrB048D12	176	A7
BrGMS705	A8		KS10160	JWF3P	A8		KBrB037O12	186	A8
			KS10160	VCS-DH	A8
BrGMS519	A8		KS10150	JWF3P	A8		KBrH013B19	186	A8
BrGMS454	A9						KBrH004A06	1428	unassigned
BrGMS1126	A9
BrGMS4	A9		KS31002	JWF3P	A9		KBrH117O12	1428	unassigned
			KS31002	VCS-DH	A9
			nia_m016a	CKDH	A9
BrGMS722	A10		KS50150	JWF3P	A10		KBrB034N10	273	A10
BrGMS472	A10		KS50166_FLC1	JWF3P	A10		KBrH080A08	273	A10
			nia_m008a	CKDH	A10
